# Supplementary material for: Global, regional, and national burden of pulmonary arterial hypertension in adults aged ≥60 years from 1990–2021: SDI-stratified trend analysis and projections to 2050
Source: Front Med (Lausanne). 2025 Nov 25;12:1595504. doi: 10.3389/fmed.2025.1595504 (PMC12685917; doi:10.3389/fmed.2025.1595504)
Supplement: Supplementary file 1 [file Data_Sheet_1.zip]

Archive with 30 entries (30 files):
- table_EAPC_sensitivity_DALYs.csv
- funnel_YLLs (Years of Life Lost).png
- stability_YLLs (Years of Life Lost).png
- table_S2_abnormal_YLLs (Years of Life Lost).csv
- check_YLLs (Years of Life Lost).csv
- table_EAPC_sensitivity_YLLs (Years of Life Lost).csv
- funnel_YLDs (Years Lived with Disability).png
- stability_YLDs (Years Lived with Disability).png
- table_S2_abnormal_YLDs (Years Lived with Disability).csv
- check_YLDs (Years Lived with Disability).csv
- table_EAPC_sensitivity_YLDs (Years Lived with Disability).csv
- funnel_Prevalence.png
- stability_Prevalence.png
- table_S2_abnormal_Prevalence.csv
- check_Prevalence.csv
- table_EAPC_sensitivity_Prevalence.csv
- funnel_Incidence.png
- stability_Incidence.png
- table_S2_abnormal_Incidence.csv
- check_Incidence.csv
- table_EAPC_sensitivity_Incidence.csv
- funnel_Deaths.png
- stability_Deaths.png
- table_S2_abnormal_Deaths.csv
- check_Deaths.csv
- table_EAPC_sensitivity_Deaths.csv
- funnel_DALYs.png
- stability_DALYs.png
- table_S2_abnormal_DALYs.csv
- check_DALYs.csv
