# Supplementary material for: Global, regional, and national burden of pulmonary arterial hypertension in adults aged ≥60 years from 1990–2021: SDI-stratified trend analysis and projections to 2050
Source: Front Med (Lausanne). 2025 Nov 25;12:1595504. doi: 10.3389/fmed.2025.1595504 (PMC12685917; doi:10.3389/fmed.2025.1595504)
Supplement: Supplementary file 1 [file Data_Sheet_1.zip › table_EAPC_sensitivity_YLLs (Years of Life Lost).csv]

measure_name	sex_name	cause_name	location_name	EAPC	lower_CI	upper_CI	EAPC_trim	lower_trim	upper_trim	EAPC_ma	lower_ma	upper_ma	EAPC_sens	EAPC_wt	lower_wt	upper_wt	EAPC_off	lower_off	upper_off	model	max_cookd	EAPC_main_fmt	CI_width	n_years	year_min	year_max	pop60plus_last
YLLs (Years of Life Lost)	Both	Pulmonary Arterial Hypertension	Afghanistan	2.84602318059846	2.47232816256888	3.22108098572387	2.96182265155625	2.55596576354287	3.36928568517338	2.95205547544737	2.55708218287485	3.3485499101831	2.59838150823848	2.91766318138744	2.53199158354138	3.30478547358839					0.188996353315753	2.85 (2.47, 3.22)	0.75	32	1990	2021	803085.301380809
YLLs (Years of Life Lost)	Both	Pulmonary Arterial Hypertension	Albania	-1.88839435079154	-2.185306651429	-1.59058078561753	-1.8575853417833	-2.14564410426724	-1.56867860631046	-1.84800489387421	-2.12655729473185	-1.56865971984054	-1.68467154062234	-2.02829636386351	-2.33242811738837	-1.72321755983131					0.383054766037375	-1.89 (-2.19, -1.59)	0.59	32	1990	2021	599142.927996234
YLLs (Years of Life Lost)	Both	Pulmonary Arterial Hypertension	Algeria	2.66768765775216	2.12876003830025	3.20945916739619	2.95668564395983	2.395946063029	3.520495940966	2.92343918108058	2.37565105253661	3.47415839558773	2.41441854551976	2.78021180867007	2.21471863891178	3.34883351538762					0.192867628981441	2.67 (2.13, 3.21)	1.08	32	1990	2021	4250572.20314848
YLLs (Years of Life Lost)	Both	Pulmonary Arterial Hypertension	American Samoa	-0.985946990262687	-1.04760856814604	-0.92424698834398	-0.961820308927963	-1.02771455083323	-0.895882195638942	-0.972073713541388	-1.02914455561558	-0.914969961970757	-0.993594245610596	-0.989042944172391	-1.05096674224647	-0.92708039325109					0.408679304518976	-0.99 (-1.05, -0.92)	0.12	32	1990	2021	5679.09966464532
YLLs (Years of Life Lost)	Both	Pulmonary Arterial Hypertension	Andorra	-2.04450862625298	-2.29538900254972	-1.79298405350975	-2.05479435560093	-2.30905379290712	-1.79987315930917	-2.04207633894382	-2.26823701197509	-1.81539230842402	-1.9338281101397	-2.05289995197357	-2.3042042772663	-1.8009491928866					0.256420357978665	-2.04 (-2.30, -1.79)	0.5	32	1990	2021	19317.4979449707
YLLs (Years of Life Lost)	Both	Pulmonary Arterial Hypertension	Angola	-0.952577557146939	-0.989541443974784	-0.915599870474615	-0.966565752208215	-1.00471101044537	-0.928405795688525	-0.967163223843559	-1.0005212235033	-0.9337939841636	-0.967172036906672	-0.956562669386263	-0.99237072461229	-0.920741663473224					0.367586392429081	-0.95 (-0.99, -0.92)	0.07	32	1990	2021	1238867.63250175
YLLs (Years of Life Lost)	Both	Pulmonary Arterial Hypertension	Antigua and Barbuda	-3.89313118580007	-4.37038311483882	-3.41349746949509	-4.16719076500567	-4.65087211939107	-3.68105582076812	-4.1292724579525	-4.59161139136374	-3.66469307909968	-3.84142395512963	-3.99718272058991	-4.49400545503164	-3.49777551141827					0.279682879278723	-3.89 (-4.37, -3.41)	0.96	32	1990	2021	13382.2623550921
YLLs (Years of Life Lost)	Both	Pulmonary Arterial Hypertension	Argentina	-1.25825324273992	-1.48459203257055	-1.03139444036668	-1.2109984805739	-1.42230834255972	-0.999235657507103	-1.22027009420703	-1.42557498521748	-1.01453760650233	-1.03198141215447	-1.27519295730044	-1.50573819790517	-1.04410808010172					0.534685488277743	-1.26 (-1.48, -1.03)	0.45	32	1990	2021	7188024.56146368
YLLs (Years of Life Lost)	Both	Pulmonary Arterial Hypertension	Armenia	-4.39117212318924	-5.30832282688076	-3.46513821625964	-4.63218333400726	-5.62191892165698	-3.63206846631425	-4.59840273673704	-5.55560963227469	-3.63149441756484	-3.92355321957777	-4.68204720097094	-5.62658324764239	-3.72805776822784					0.201181957086616	-4.39 (-5.31, -3.47)	1.84	32	1990	2021	603053.819507807
YLLs (Years of Life Lost)	Both	Pulmonary Arterial Hypertension	Australia	-2.28366831411767	-2.63243748802114	-1.93364985417348	-2.31712490216626	-2.68935742356912	-1.94346851749089	-2.30345776894816	-2.66431667483904	-1.94126102737862	-2.121135256735	-2.41701705947349	-2.77785319192777	-2.05484169805997					0.184255385624556	-2.28 (-2.63, -1.93)	0.7	32	1990	2021	5858378.12170556
YLLs (Years of Life Lost)	Both	Pulmonary Arterial Hypertension	Austria	-0.603499180026657	-1.26266410152767	0.0600662895525739	-0.553868978860206	-1.23545141978988	0.132417119712436	-0.555844845484055	-1.23114197972403	0.124069394072834	-0.372215462650582	-0.509802608446797	-1.16391580265242	0.148639612695778					0.241924451127314	-0.60 (-1.26, 0.06)	1.32	32	1990	2021	2280333.91773678
YLLs (Years of Life Lost)	Both	Pulmonary Arterial Hypertension	Azerbaijan	-0.485844147764381	-0.660759829878754	-0.310620475617085	-0.527843849335907	-0.712112871264448	-0.343232841356256	-0.51596599476047	-0.689051089832138	-0.342579236574458	-0.497800563355244	-0.506890415684524	-0.691302835200569	-0.322135549419678					0.27888115754852	-0.49 (-0.66, -0.31)	0.35	32	1990	2021	1254564.50296505
YLLs (Years of Life Lost)	Both	Pulmonary Arterial Hypertension	Bahamas	-3.74633768414117	-4.34366208035247	-3.1452833057659	-3.93819890470492	-4.58901362363891	-3.28294486683641	-3.92680754112263	-4.55964131914751	-3.28977764946047	-3.59232145434597	-3.96657662223969	-4.62900916437385	-3.29954292341172					0.155426588015011	-3.75 (-4.34, -3.15)	1.2	32	1990	2021	49296.1697666827
YLLs (Years of Life Lost)	Both	Pulmonary Arterial Hypertension	Bahrain	-0.0247351360337711	-0.549563317352353	0.502862712559238	0.0599577491688486	-0.53413000730177	0.657593861094608	0.0565844944269367	-0.509867042397871	0.626261148497354	-0.249903186727185	-0.0537898184060248	-0.564681086542318	0.459726371043034					0.0740545380063198	-0.02 (-0.55, 0.50)	1.05	32	1990	2021	99118.0048563552
YLLs (Years of Life Lost)	Both	Pulmonary Arterial Hypertension	Bangladesh	-1.10994279988745	-1.37138530617242	-0.847807267706235	-1.09398940898927	-1.38544814895286	-0.801669252576431	-1.10190227911326	-1.38150413385689	-0.821507700890245	-1.07486253592671	-1.19149959354509	-1.46296067021279	-0.919290664936156					0.078307082546678	-1.11 (-1.37, -0.85)	0.52	32	1990	2021	16908516.9175479
YLLs (Years of Life Lost)	Both	Pulmonary Arterial Hypertension	Barbados	-4.19254905623846	-4.77888600345974	-3.60260165959848	-4.43520212732133	-5.05886417647437	-3.80744328336823	-4.42613628868049	-5.0323799423963	-3.81602256464547	-4.07095326647492	-4.35409730878977	-5.00954338710572	-3.69412857023093					0.220537872761614	-4.19 (-4.78, -3.60)	1.18	32	1990	2021	69606.511988141
YLLs (Years of Life Lost)	Both	Pulmonary Arterial Hypertension	Belarus	0.529832562631327	0.375123059247384	0.68478052181693	0.495900858563125	0.338319280932065	0.653729918450097	0.496412293866766	0.350863784498312	0.642171906237032	0.437515354028473	0.395991698902276	0.250002906053926	0.542193087531362					0.357441093208048	0.53 (0.38, 0.68)	0.31	32	1990	2021	2200626.91922281
YLLs (Years of Life Lost)	Both	Pulmonary Arterial Hypertension	Belgium	-1.50626869959991	-1.80102949542722	-1.21062312945868	-1.50273024890587	-1.80403205306157	-1.20050393859086	-1.49869292954701	-1.79340006761921	-1.20310140796809	-1.33963584543326	-1.5988268858451	-1.90084234536658	-1.29588161877001					0.22094306575712	-1.51 (-1.80, -1.21)	0.59	32	1990	2021	2978108.5710505
YLLs (Years of Life Lost)	Both	Pulmonary Arterial Hypertension	Belize	-3.96560985259615	-4.74796557247456	-3.17682822826223	-4.22529639736435	-5.06605270916304	-3.37709415925583	-4.20624653306145	-5.02996419106304	-3.37538440286584	-3.80205879860253	-4.33177803534471	-5.16180557587113	-3.49448606172554					0.211833159189693	-3.97 (-4.75, -3.18)	1.57	32	1990	2021	34474.852660228
YLLs (Years of Life Lost)	Both	Pulmonary Arterial Hypertension	Benin	-1.08243818946361	-1.16517142885276	-0.999635695248002	-1.07402760367744	-1.16002932853339	-0.987951047792823	-1.0724660527531	-1.1545714908709	-0.990292414182636	-1.05702545291539	-1.09743126691335	-1.1819773460355	-1.01281285240842					0.246626052066349	-1.08 (-1.17, -1.00)	0.17	32	1990	2021	566730.372458574
YLLs (Years of Life Lost)	Both	Pulmonary Arterial Hypertension	Bermuda	-4.58589199418438	-5.16733693553241	-4.00088205519846	-4.84297380989124	-5.4643189501907	-4.21754481702854	-4.81924856542719	-5.42529863261935	-4.2093148308416	-4.37702245670315	-4.75195152084607	-5.36181169304041	-4.13816133439128					0.11707636526724	-4.59 (-5.17, -4.00)	1.17	32	1990	2021	18099.4609850518
YLLs (Years of Life Lost)	Both	Pulmonary Arterial Hypertension	Bhutan	-0.633178644419019	-0.693597470555973	-0.572723058974933	-0.631754578117683	-0.695894267057018	-0.567573461891247	-0.633539242891856	-0.69553403611835	-0.571505746930801	-0.61667867435744	-0.611674661661299	-0.67239377858751	-0.550918427046465					0.157774631492788	-0.63 (-0.69, -0.57)	0.12	32	1990	2021	72442.9000347321
YLLs (Years of Life Lost)	Both	Pulmonary Arterial Hypertension	Bolivia (Plurinational State of)	-1.26011192328093	-1.2862575199559	-1.23395940161042	-1.26037229317683	-1.28976447789529	-1.23097135657445	-1.26235877696937	-1.28952522812519	-1.23518484924059	-1.24633950309273	-1.261652349863	-1.28863999707217	-1.23465732424163					0.109290995711953	-1.26 (-1.29, -1.23)	0.05	32	1990	2021	1112881.12173916
YLLs (Years of Life Lost)	Both	Pulmonary Arterial Hypertension	Bosnia and Herzegovina	-0.864104041218405	-0.992910901538124	-0.735129604946139	-0.888373953426469	-1.03364456922822	-0.74289009796642	-0.889426907272028	-1.02077027830819	-0.757909246325095	-0.853953606755542	-0.830001765909272	-0.957499898114889	-0.702339504428851					0.192741913553239	-0.86 (-0.99, -0.74)	0.26	32	1990	2021	846961.017102966
YLLs (Years of Life Lost)	Both	Pulmonary Arterial Hypertension	Botswana	-1.85241664744943	-1.95325233738857	-1.75147725354653	-1.85011829185187	-1.95890342472637	-1.74121245240076	-1.84881075373754	-1.94925796177212	-1.74826064345671	-1.82205540804502	-1.85439837048501	-1.9606903243171	-1.747991177373					0.169556178236166	-1.85 (-1.95, -1.75)	0.2	32	1990	2021	165747.567818979
YLLs (Years of Life Lost)	Both	Pulmonary Arterial Hypertension	Brazil	-0.230241288193456	-0.779197010722221	0.321751623878419	-0.251071270145142	-0.809031582787789	0.310027631780896	-0.24655392929912	-0.797343785089932	0.307294004539349	0.0990624194668444	-0.118831367179595	-0.665672337427203	0.431019992867565					0.24872607398206	-0.23 (-0.78, 0.32)	1.1	32	1990	2021	31590131.1732282
YLLs (Years of Life Lost)	Both	Pulmonary Arterial Hypertension	Brunei Darussalam	-1.39584621597435	-1.55700884215637	-1.23441974782886	-1.34075918601421	-1.48921543537982	-1.19207921233179	-1.33229157817565	-1.45856892792223	-1.20585240848302	-1.22250789361485	-1.43262757934547	-1.60942462653032	-1.25551284730335					0.656014445913873	-1.40 (-1.56, -1.23)	0.32	32	1990	2021	40058.1566491192
YLLs (Years of Life Lost)	Both	Pulmonary Arterial Hypertension	Bulgaria	-0.929614809051149	-1.59176306808881	-0.26301122868454	-0.77954184434913	-1.44192130755871	-0.112710726246279	-0.796524013092737	-1.44088615355087	-0.147949146364545	-0.336404340835583	-1.07949515770809	-1.77166161717819	-0.382451343947954					0.4072339977342	-0.93 (-1.59, -0.26)	1.33	32	1990	2021	1928181.22250637
YLLs (Years of Life Lost)	Both	Pulmonary Arterial Hypertension	Burkina Faso	-0.195023746898249	-0.313647063835343	-0.0762592723111077	-0.135703125419917	-0.255431273496454	-0.0158312619549128	-0.14016153827271	-0.254847180951323	-0.0253440315759912	-0.141912991001936	-0.206349698449759	-0.328234221430224	-0.0843161278746729					0.420366221241704	-0.20 (-0.31, -0.08)	0.24	32	1990	2021	1043332.49233598
YLLs (Years of Life Lost)	Both	Pulmonary Arterial Hypertension	Burundi	-1.64345551603443	-1.79414908794215	-1.49253070991405	-1.6936037961197	-1.85130659858418	-1.53564760083824	-1.68885941821813	-1.84392766299717	-1.53354619460114	-1.61466064155812	-1.63861183223668	-1.78734494371553	-1.48965347953572					0.318283782627659	-1.64 (-1.79, -1.49)	0.3	32	1990	2021	538231.451788043
YLLs (Years of Life Lost)	Both	Pulmonary Arterial Hypertension	Cabo Verde	-1.27624995481826	-1.52513159011445	-1.02673930554738	-1.36516037758503	-1.63171293280284	-1.09788553404837	-1.36201863838235	-1.60717513988519	-1.11625130260054	-1.45901772016146	-1.14866040631383	-1.42993820827396	-0.866579954944358					0.231121260817037	-1.28 (-1.53, -1.03)	0.5	32	1990	2021	53559.6735339191
YLLs (Years of Life Lost)	Both	Pulmonary Arterial Hypertension	Cambodia	-0.769043919952561	-0.813439757276147	-0.724628211082201	-0.783941858575243	-0.832608958057213	-0.735250875369542	-0.783329453681325	-0.83024424653676	-0.73639246658157	-0.767720209349609	-0.768317459670576	-0.813228619927542	-0.723385963916357					0.120815872982094	-0.77 (-0.81, -0.72)	0.09	32	1990	2021	1466496.2185931
YLLs (Years of Life Lost)	Both	Pulmonary Arterial Hypertension	Cameroon	-1.43251979026945	-1.57994332050384	-1.28487543413839	-1.4510478763664	-1.59518205815529	-1.30670258029677	-1.44865509044269	-1.59084130321445	-1.3062634402973	-1.48727394729895	-1.476839164924	-1.62167147190841	-1.33179363621221					0.384728110736275	-1.43 (-1.58, -1.28)	0.3	32	1990	2021	1372451.93632037
YLLs (Years of Life Lost)	Both	Pulmonary Arterial Hypertension	Canada	-4.21912722987258	-5.10865652652772	-3.32125931832755	-4.5677360143121	-5.49730090613592	-3.62902756472329	-4.55610385436219	-5.46646091006006	-3.63698006913281	-4.02238485161359	-4.1755639827498	-5.11041716332896	-3.23150061868039					0.307393244776401	-4.22 (-5.11, -3.32)	1.79	32	1990	2021	9612361.08512716
YLLs (Years of Life Lost)	Both	Pulmonary Arterial Hypertension	Central African Republic	-0.642980596511678	-0.68007211847767	-0.605875222531982	-0.638967235684673	-0.680501647156451	-0.597415454941364	-0.639625220316842	-0.678885425212372	-0.600349496428254	-0.644455463746585	-0.63914483364399	-0.676628447254513	-0.601647074105216					0.130537592045231	-0.64 (-0.68, -0.61)	0.07	32	1990	2021	222635.842075795
YLLs (Years of Life Lost)	Both	Pulmonary Arterial Hypertension	Chad	-0.332609154771102	-0.508216211216594	-0.156692144708348	-0.354353018108633	-0.537734980132498	-0.170632948522187	-0.35568196291722	-0.535654313928713	-0.175383967104015	-0.526363774077931	-0.371904076075935	-0.544736526177014	-0.198771279318832					0.248660609869408	-0.33 (-0.51, -0.16)	0.35	32	1990	2021	630537.643369534
YLLs (Years of Life Lost)	Both	Pulmonary Arterial Hypertension	Chile	-1.4535660432865	-1.91332414636696	-0.991652932795428	-1.49617017914092	-1.95177824287754	-1.03844500706698	-1.48350259602184	-1.92445631862377	-1.04056631815507	-1.7448044603411	-1.38141072402546	-1.84375057056936	-0.916893144174258					0.334510883461638	-1.45 (-1.91, -0.99)	0.92	32	1990	2021	3320725.35716286
YLLs (Years of Life Lost)	Both	Pulmonary Arterial Hypertension	China	-0.356202892068802	-0.751962246679716	0.0411345840879651	-0.208571308279781	-0.640765001859478	0.225502345313444	-0.210007214127872	-0.626596384332923	0.208328364375765	-0.566480220666299	-0.354141687252818	-0.757237846795511	0.050591735404204					0.110357528149644	-0.36 (-0.75, 0.04)	0.79	32	1990	2021	269012750.35711
YLLs (Years of Life Lost)	Both	Pulmonary Arterial Hypertension	Colombia	-1.65500868059622	-2.06469120230239	-1.24361237689811	-1.73906069664639	-2.18379579194368	-1.29230355084539	-1.7228479070411	-2.15576427480849	-1.28801608068699	-1.22743586347542	-1.90498393444449	-2.34619816781133	-1.46177623030568					0.1793040781398	-1.66 (-2.06, -1.24)	0.82	32	1990	2021	6978643.83575919
YLLs (Years of Life Lost)	Both	Pulmonary Arterial Hypertension	Comoros	-1.78414818213414	-1.97860841921256	-1.58930216412367	-1.80452837382348	-2.00939959263901	-1.59922882600371	-1.80267274908467	-2.00389144099845	-1.6010408880913	-1.77347681524316	-1.74081385859594	-1.9357202050981	-1.54552012859402					0.218533319266643	-1.78 (-1.98, -1.59)	0.39	32	1990	2021	55798.9237583832
YLLs (Years of Life Lost)	Both	Pulmonary Arterial Hypertension	Congo	-1.23214931002261	-1.27681333694399	-1.18746507634568	-1.25023944062249	-1.29640530634209	-1.2040519821011	-1.24992287417289	-1.29151324940267	-1.20831497502629	-1.26139120884023	-1.23724260978383	-1.28026891938465	-1.19419754746459					0.359547772695436	-1.23 (-1.28, -1.19)	0.09	32	1990	2021	280943.51247305
YLLs (Years of Life Lost)	Both	Pulmonary Arterial Hypertension	Cook Islands	-2.3700961701373	-2.4645931608879	-2.27550762615952	-2.4039828137329	-2.49745994970229	-2.31041605984234	-2.40013269331187	-2.49301863959932	-2.30715826311387	-2.3644771839198	-2.39092236261729	-2.48366294343116	-2.29809358309139					0.48918700771076	-2.37 (-2.46, -2.28)	0.19	32	1990	2021	3403.85805367621
YLLs (Years of Life Lost)	Both	Pulmonary Arterial Hypertension	Costa Rica	-5.9112254390009	-6.57620609886095	-5.24151151730764	-6.19021500550484	-6.87975935107537	-5.49556466577886	-6.15636441253984	-6.8361608328123	-5.47160766455712	-5.96187450024384	-6.00495953001695	-6.68865200711288	-5.31625763645355					0.333004902242966	-5.91 (-6.58, -5.24)	1.33	32	1990	2021	700434.117865681
YLLs (Years of Life Lost)	Both	Pulmonary Arterial Hypertension	Croatia	-1.86116875095558	-2.61799617367328	-1.09845946377349	-1.65248782951823	-2.40913130174338	-0.889977934012931	-1.67308124904639	-2.40851229950028	-0.932108128861697	-0.879179343133563	-1.95428282233504	-2.71752978623083	-1.18504766830987					0.435489340168461	-1.86 (-2.62, -1.10)	1.52	32	1990	2021	1193148.14631718
YLLs (Years of Life Lost)	Both	Pulmonary Arterial Hypertension	Cuba	-2.72540931336535	-3.28570131624614	-2.16187138787781	-2.95560336742805	-3.5574731839452	-2.34997745608433	-2.94538073556623	-3.52724926311574	-2.3600027094198	-2.55784171689596	-2.84196240742288	-3.42005053997299	-2.2604140754125					0.158849749676844	-2.73 (-3.29, -2.16)	1.12	32	1990	2021	2430810.38719259
YLLs (Years of Life Lost)	Both	Pulmonary Arterial Hypertension	Cyprus	-3.04977274485297	-3.1746147533917	-2.92476977101516	-3.08370618480925	-3.22280831751266	-2.94440411446573	-3.07359728528114	-3.19565076111016	-2.95138992121179	-3.01973024471057	-3.04467360309305	-3.1743944196576	-2.91477899479077					0.162773147181393	-3.05 (-3.17, -2.92)	0.25	32	1990	2021	272681.112020564
YLLs (Years of Life Lost)	Both	Pulmonary Arterial Hypertension	Czechia	0.896075530963625	0.612889072504785	1.18005905002765	0.964842307205926	0.661162679991278	1.26943809029965	0.953373863571638	0.670908660120184	1.23663161565728	0.905474720488164	0.964488155525278	0.678330552709472	1.25145910291284					0.230358892784931	0.90 (0.61, 1.18)	0.57	32	1990	2021	2812775.44879128
YLLs (Years of Life Lost)	Both	Pulmonary Arterial Hypertension	Côte d'Ivoire	-1.17906633161682	-1.28247458155629	-1.07554975981544	-1.18172259869297	-1.27885751221689	-1.08449211099733	-1.17990587250592	-1.27209297534598	-1.08763269003359	-1.15145377743953	-1.19628477846243	-1.29985340856866	-1.09260747109976					0.370582410223358	-1.18 (-1.28, -1.08)	0.21	32	1990	2021	1183962.4558257
YLLs (Years of Life Lost)	Both	Pulmonary Arterial Hypertension	Democratic People's Republic of Korea	0.405611289849084	0.217543213009397	0.594032294932601	0.466749647482079	0.270975931015593	0.662905601656982	0.462593727640659	0.269335300173812	0.65622464007189	0.478424320120596	0.374847738222917	0.179524085223015	0.570552220836151					0.33792033650409	0.41 (0.22, 0.59)	0.38	32	1990	2021	3981544.36791265
YLLs (Years of Life Lost)	Both	Pulmonary Arterial Hypertension	Democratic Republic of the Congo	-0.0595587193779057	-0.149597937324764	0.0305616906382866	-0.0269598053492248	-0.11941453154567	0.0655805018072719	-0.0290273913926553	-0.118252440265842	0.0602773628275211	0.0570262521224496	-0.072492130462809	-0.163079243142861	0.0181771765089156					0.384478030511302	-0.06 (-0.15, 0.03)	0.18	32	1990	2021	3914926.81400882
YLLs (Years of Life Lost)	Both	Pulmonary Arterial Hypertension	Denmark	-0.548380616323663	-1.20622110537116	0.11384025085972	-0.570509667522012	-1.27614761277011	0.140171890771312	-0.570366130401601	-1.26395719545963	0.128097203706967	-0.470836236908978	-0.519900281637375	-1.18383363209664	0.148493953210105					0.141449472595544	-0.55 (-1.21, 0.11)	1.32	32	1990	2021	1526462.18677696
YLLs (Years of Life Lost)	Both	Pulmonary Arterial Hypertension	Djibouti	-1.10504630692668	-1.13813495943405	-1.07194657978579	-1.1180000946218	-1.15393299747951	-1.08205412929687	-1.11632805401076	-1.14853170925069	-1.08411390752139	-1.08500098279792	-1.10191366463377	-1.13412256522624	-1.06969427090349					0.230946819991353	-1.11 (-1.14, -1.07)	0.07	32	1990	2021	66817.2977520715
YLLs (Years of Life Lost)	Both	Pulmonary Arterial Hypertension	Dominica	-3.03167599878587	-3.39752251423248	-2.66444397360547	-3.22408556642038	-3.59467351006896	-2.85207306015708	-3.21774395975287	-3.57451432820911	-2.85965355546873	-3.04583637252497	-2.95281863138639	-3.32939008040741	-2.57478028300127					0.373005722765632	-3.03 (-3.40, -2.66)	0.73	32	1990	2021	10786.7565804874
YLLs (Years of Life Lost)	Both	Pulmonary Arterial Hypertension	Dominican Republic	-2.08885646725173	-2.47299858082575	-1.70320128384809	-2.24544032639419	-2.65699981442651	-1.83214079324444	-2.2415794227665	-2.64054084780666	-1.84098312608618	-1.99876809958135	-2.09272845119514	-2.48311813761709	-1.7007759163273					0.188900319682662	-2.09 (-2.47, -1.70)	0.77	32	1990	2021	1211704.33765273
YLLs (Years of Life Lost)	Both	Pulmonary Arterial Hypertension	Ecuador	-0.838238885021569	-1.38101802953143	-0.292472392702703	-0.773878405395911	-1.33927000678417	-0.2052467340939	-0.749367769688714	-1.29704809619383	-0.198648489086939	-0.0397429822493134	-1.315517070113	-1.94552216469327	-0.681464160196221					0.253645568092357	-0.84 (-1.38, -0.29)	1.09	32	1990	2021	2023227.03018012
YLLs (Years of Life Lost)	Both	Pulmonary Arterial Hypertension	Egypt	-1.70211172617344	-1.87581156399493	-1.52810440419191	-1.64830840107899	-1.83637208855616	-1.45988441772339	-1.65139095319182	-1.83160979406894	-1.47084126416145	-1.74433578534406	-1.64569816196247	-1.82652515524828	-1.46453810109856					0.199791388658691	-1.70 (-1.88, -1.53)	0.35	32	1990	2021	7351123.74351787
YLLs (Years of Life Lost)	Both	Pulmonary Arterial Hypertension	El Salvador	-3.24387755225684	-3.51996227250816	-2.96700279528339	-3.40670429665936	-3.68584089187827	-3.12675871095025	-3.40029921875215	-3.66413336777536	-3.13574250957949	-3.27117188009471	-3.28336359194545	-3.5697885601205	-2.99608786070384					0.253545649207622	-3.24 (-3.52, -2.97)	0.55	32	1990	2021	767472.150212063
YLLs (Years of Life Lost)	Both	Pulmonary Arterial Hypertension	Equatorial Guinea	-2.94941961966296	-3.189128474499	-2.70911723298303	-3.02031786738994	-3.27295361992204	-2.76702227021414	-3.01697695080972	-3.26356753157812	-2.76975778665272	-2.93911109883988	-2.86385068239154	-3.11097124094555	-2.61609982986883					0.290323581074843	-2.95 (-3.19, -2.71)	0.48	32	1990	2021	52549.4224965158
YLLs (Years of Life Lost)	Both	Pulmonary Arterial Hypertension	Eritrea	-0.678849602953224	-0.775408937134459	-0.582196303103622	-0.688376186036888	-0.793328247134473	-0.58331309475419	-0.683006922083707	-0.78439709556074	-0.581513136201195	-0.634727174496519	-0.672277992957648	-0.769347815790011	-0.575113214077971					0.166271181118107	-0.68 (-0.78, -0.58)	0.19	32	1990	2021	282854.092700835
YLLs (Years of Life Lost)	Both	Pulmonary Arterial Hypertension	Estonia	4.07293445484074	2.27573791500377	5.90171146008083	4.35601330364765	2.35703443008717	6.39403117984425	4.24236908933309	2.37227787802148	6.14662229460552	2.22649091367009	4.22085200124369	2.36359166318583	6.11181002328545					0.138922967057446	4.07 (2.28, 5.90)	3.63	32	1990	2021	353989.668587151
YLLs (Years of Life Lost)	Both	Pulmonary Arterial Hypertension	Eswatini	-1.07892982859964	-1.27835531449002	-0.87910148754462	-1.01449492496308	-1.22441307677819	-0.804130654508406	-1.0226837634177	-1.23048929550186	-0.814441020104517	-1.13733881129834	-1.11985853062671	-1.32858091487889	-0.910694630137177					0.302135305274434	-1.08 (-1.28, -0.88)	0.4	32	1990	2021	62699.3762659865
YLLs (Years of Life Lost)	Both	Pulmonary Arterial Hypertension	Ethiopia	-2.24735159693711	-2.3900524886178	-2.10444208364554	-2.32966997709186	-2.47279861645332	-2.18633128548739	-2.32186426805056	-2.46274039678562	-2.18078466749633	-2.25526830221297	-2.24666821693034	-2.38658261343337	-2.10655327383367					0.363199392541965	-2.25 (-2.39, -2.10)	0.29	32	1990	2021	4796348.4629015
YLLs (Years of Life Lost)	Both	Pulmonary Arterial Hypertension	Fiji	-1.42985536861991	-1.52559284917664	-1.33402481144107	-1.47818046692076	-1.5709676711866	-1.38530579389626	-1.474444296838	-1.56366962024478	-1.38513809721095	-1.44916658126851	-1.42497225065948	-1.52440954850297	-1.32543454441878					0.559139557714267	-1.43 (-1.53, -1.33)	0.19	32	1990	2021	91992.6983667277
YLLs (Years of Life Lost)	Both	Pulmonary Arterial Hypertension	Finland	-0.956561056827199	-1.58927137159766	-0.319782869092111	-0.9237174037518	-1.60299622045015	-0.239749219561658	-0.923489909042285	-1.59138125501954	-0.25106563845213	-1.02833724171549	-0.969708895106647	-1.6201708581429	-0.314946245953651					0.150174931412215	-0.96 (-1.59, -0.32)	1.27	32	1990	2021	1645942.34194356
YLLs (Years of Life Lost)	Both	Pulmonary Arterial Hypertension	France	-1.00611514856168	-1.24522127497819	-0.76643009583468	-0.994690557407873	-1.24003993303321	-0.748731660311708	-0.997711528321343	-1.24033153890585	-0.754495480199913	-0.891271652461756	-1.15306004688089	-1.40873419965335	-0.896722861010457					0.23847529526336	-1.01 (-1.25, -0.77)	0.48	32	1990	2021	17804006.0071696
YLLs (Years of Life Lost)	Both	Pulmonary Arterial Hypertension	Gabon	-1.38499987001528	-1.43058170455207	-1.33939695689576	-1.37399641549759	-1.4224897723347	-1.32547920326332	-1.37534141128041	-1.42199791294129	-1.32866282731819	-1.38868901577314	-1.39503517797865	-1.4414619925585	-1.34858649366377					0.252627346342597	-1.38 (-1.43, -1.34)	0.09	32	1990	2021	119844.354437788
YLLs (Years of Life Lost)	Both	Pulmonary Arterial Hypertension	Gambia	-0.847452617333944	-0.940120923824017	-0.754697621710909	-0.86317735591116	-0.966239184615458	-0.760008273473911	-0.863444262457347	-0.948808896165654	-0.778006059510694	-0.816755412078818	-0.850009268190988	-0.941877170745142	-0.75805616604615					0.170586781273135	-0.85 (-0.94, -0.75)	0.19	32	1990	2021	108455.038044835
YLLs (Years of Life Lost)	Both	Pulmonary Arterial Hypertension	Georgia	5.75813080421805	4.91083568848094	6.6122689596511	6.15315441503379	5.25814940061662	7.05576961431926	6.12199334154666	5.25490268110789	6.99622710120713	5.25807385437849	5.77535609461719	4.96451371787741	6.59246216311935					0.244520370339237	5.76 (4.91, 6.61)	1.7	32	1990	2021	813552.588860666
YLLs (Years of Life Lost)	Both	Pulmonary Arterial Hypertension	Germany	0.940723947769539	0.093470168224874	1.79514941359653	1.09168187824615	0.193801869958277	1.99760817776398	1.08644498440222	0.203607380915183	1.97706077327104	1.12330670577259	0.962606099214969	0.0775823682869659	1.85545642812595					0.243719894275728	0.94 (0.09, 1.80)	1.7	32	1990	2021	24592172.1672942
YLLs (Years of Life Lost)	Both	Pulmonary Arterial Hypertension	Ghana	-1.69587952796545	-1.81870090653129	-1.57290450414157	-1.73169110623519	-1.8628928750392	-1.60031393075125	-1.72958595573542	-1.85574239361954	-1.60326735404054	-1.62784655653468	-1.72300313159843	-1.83978273232592	-1.60608460009506					0.246964162565607	-1.70 (-1.82, -1.57)	0.25	32	1990	2021	1877425.35763409
YLLs (Years of Life Lost)	Both	Pulmonary Arterial Hypertension	Greece	1.07325999265855	0.706857352123436	1.44099571912764	1.03673322039746	0.66460801763284	1.41023405228595	1.03928147344734	0.671704524145511	1.40820053585131	0.911139902159874	1.15238340085155	0.781364983702693	1.52476769219638					0.292215617416322	1.07 (0.71, 1.44)	0.73	32	1990	2021	2979034.06910195
YLLs (Years of Life Lost)	Both	Pulmonary Arterial Hypertension	Greenland	-5.29716271313867	-5.60517464671313	-4.98814573134395	-5.48479959684043	-5.79375076548925	-5.17483521701523	-5.48085680906281	-5.76288856203512	-5.19798099467487	-5.48721461836665	-5.29278778915423	-5.62018726846961	-4.96425257523678					0.28570984760027	-5.30 (-5.61, -4.99)	0.62	32	1990	2021	8884.01406625454
YLLs (Years of Life Lost)	Both	Pulmonary Arterial Hypertension	Grenada	-4.42081850877158	-5.21608834919826	-3.61887607899849	-4.71686401054927	-5.56369597876278	-3.86243830611515	-4.69961134818425	-5.52334499571316	-3.8686956394145	-4.1853048890116	-4.89884116438255	-5.72914279399682	-4.06122655579925					0.237345569409981	-4.42 (-5.22, -3.62)	1.6	32	1990	2021	13888.0513558993
YLLs (Years of Life Lost)	Both	Pulmonary Arterial Hypertension	Guam	-3.22573496916923	-3.60027035725852	-2.84974442391868	-3.10805064176397	-3.51421023806636	-2.7001813054255	-3.09049611926547	-3.46800399737179	-2.71151192031287	-3.21859864689851	-3.26924332695052	-3.6447358871077	-2.89228748750051					0.215136626212151	-3.23 (-3.60, -2.85)	0.75	32	1990	2021	27677.2932928034
YLLs (Years of Life Lost)	Both	Pulmonary Arterial Hypertension	Guatemala	-5.96709953829151	-6.60520415536232	-5.32463517613377	-6.25040573465117	-6.89576260932534	-5.60057553515998	-6.21062098212907	-6.84844854978968	-5.56842607973559	-6.17137213166845	-6.32232916150861	-6.97195517596675	-5.66816673053802					0.42010768856619	-5.97 (-6.61, -5.32)	1.28	32	1990	2021	1334761.17196634
YLLs (Years of Life Lost)	Both	Pulmonary Arterial Hypertension	Guinea	-0.540133149046052	-0.658765361262736	-0.42135926754342	-0.53475599827284	-0.65434003598982	-0.41502801524328	-0.535672617152749	-0.653341796428075	-0.417864066951401	-0.613220980868456	-0.566205027018485	-0.684989870019492	-0.447278112452387					0.269615705260922	-0.54 (-0.66, -0.42)	0.24	32	1990	2021	644138.758921235
YLLs (Years of Life Lost)	Both	Pulmonary Arterial Hypertension	Guinea-Bissau	-1.12233311934422	-1.17281219726375	-1.07182825765643	-1.11742388380491	-1.16448488260711	-1.07034047668516	-1.11896603591998	-1.16521373459088	-1.07269669659286	-1.14537899017222	-1.13135036984759	-1.18175421960163	-1.08092081079211					0.445257785606511	-1.12 (-1.17, -1.07)	0.1	32	1990	2021	75935.8950772989
YLLs (Years of Life Lost)	Both	Pulmonary Arterial Hypertension	Guyana	0.629416246124204	-1.22278041194532	2.51634391276505	0.0861853189951356	-1.82143976420154	2.03087586179214	-0.0252844139684183	-1.84220030093393	1.82526286398619	-1.24052463976998	1.37876635338625	-0.731376439669718	3.53376423204113					0.343631483087336	0.63 (-1.22, 2.52)	3.74	32	1990	2021	78149.198145958
YLLs (Years of Life Lost)	Both	Pulmonary Arterial Hypertension	Haiti	-1.98462509105259	-2.06613907069245	-1.90304326430844	-2.02586298466004	-2.10935260409894	-1.94230215804518	-2.02550877922161	-2.10595976174727	-1.94499168071409	-2.00463707716401	-1.98144717943243	-2.06556214490233	-1.8972599684116					0.345880002915506	-1.98 (-2.07, -1.90)	0.16	32	1990	2021	803379.664171246
YLLs (Years of Life Lost)	Both	Pulmonary Arterial Hypertension	Honduras	-0.562623938007867	-0.706637247511799	-0.41840175418707	-0.574846446298427	-0.724484565714956	-0.424982777141014	-0.578972388832355	-0.717926761589594	-0.439823536678385	-0.604453255202264	-0.597136813966137	-0.737049874873064	-0.457026542875683					0.240591249069224	-0.56 (-0.71, -0.42)	0.29	32	1990	2021	752118.249768305
YLLs (Years of Life Lost)	Both	Pulmonary Arterial Hypertension	Hungary	-0.914635642476036	-1.75292207254582	-0.069196591140952	-0.761310288992945	-1.6198938840725	0.104766343234486	-0.787658385302903	-1.62201995359803	0.0537795554316656	0.133523155252324	-1.22015132440454	-2.08596690222828	-0.346679677362882					0.328882503381692	-0.91 (-1.75, -0.07)	1.68	32	1990	2021	2614128.74477011
YLLs (Years of Life Lost)	Both	Pulmonary Arterial Hypertension	Iceland	-0.487417570533866	-1.2756879812693	0.307146834332639	-0.494836068129589	-1.33062551921158	0.348033026562344	-0.469129373274313	-1.28318435439149	0.351638603070148	-0.197554855425131	-0.279020755928139	-1.06402512701305	0.512212207571339					0.203792437088211	-0.49 (-1.28, 0.31)	1.58	32	1990	2021	75855.6058886994
YLLs (Years of Life Lost)	Both	Pulmonary Arterial Hypertension	India	-0.0989218549008797	-0.258184495064706	0.0605950877179629	-0.0458336923435998	-0.220451727403592	0.12908993097267	-0.0574704803761761	-0.218460243691254	0.103779027416251	-0.060897973011298	-0.0868637985329102	-0.245619114043905	0.0721441700443304					0.13830698763687	-0.10 (-0.26, 0.06)	0.32	32	1990	2021	145118724.049353
YLLs (Years of Life Lost)	Both	Pulmonary Arterial Hypertension	Indonesia	-0.548953602449476	-0.655499044166619	-0.442293892392942	-0.581867639600675	-0.693936465357525	-0.469672341992455	-0.578440736404873	-0.688960274995032	-0.467798204757297	-0.535682753192823	-0.571806367553784	-0.681978308065789	-0.461512215017534					0.299957208592541	-0.55 (-0.66, -0.44)	0.21	32	1990	2021	28195873.6965133
YLLs (Years of Life Lost)	Both	Pulmonary Arterial Hypertension	Iran (Islamic Republic of)	-2.01105038306011	-2.1022149466426	-1.91980092503748	-1.99210818123883	-2.09371434932236	-1.89039656728607	-1.99221312841781	-2.0880630701146	-1.89626935534956	-2.0649863155053	-1.95946454439045	-2.06113393100879	-1.85768961576832					0.168943985112709	-2.01 (-2.10, -1.92)	0.18	32	1990	2021	9214275.59300827
YLLs (Years of Life Lost)	Both	Pulmonary Arterial Hypertension	Iraq	-1.18156717323422	-1.27498735644459	-1.08805858962361	-1.24614152928456	-1.33574288320425	-1.15645880443219	-1.24607189948412	-1.32369965679277	-1.16838307311753	-1.24082538213992	-1.17614034245886	-1.26983449874105	-1.08235727115382					0.40741390181199	-1.18 (-1.27, -1.09)	0.19	32	1990	2021	2634696.98252249
YLLs (Years of Life Lost)	Both	Pulmonary Arterial Hypertension	Ireland	-1.31443833035489	-1.90040951523315	-0.724967006201727	-1.34957007741696	-1.93409020650724	-0.761565926386421	-1.35443142052308	-1.93461986525022	-0.770810381837395	-1.55209617863008	-1.18862187406108	-1.79032716842898	-0.583230086796593					0.298406204989903	-1.31 (-1.90, -0.72)	1.18	32	1990	2021	1016019.72274016
YLLs (Years of Life Lost)	Both	Pulmonary Arterial Hypertension	Israel	-1.56993740812348	-1.91230945428815	-1.22637032293461	-1.59336856945707	-1.93319969846576	-1.25235982278481	-1.5863706078581	-1.92230964866664	-1.24928089722102	-1.51150957603883	-1.70558560854186	-2.06279523856094	-1.34707311593762					0.313958455994971	-1.57 (-1.91, -1.23)	0.69	32	1990	2021	1586412.65881466
YLLs (Years of Life Lost)	Both	Pulmonary Arterial Hypertension	Italy	-3.23110771353352	-3.74566914590838	-2.71379551176119	-3.33934441123569	-3.90080702204942	-2.77460143714758	-3.34055700400281	-3.88371665884901	-2.79432791700217	-3.61286306169841	-2.95335914211778	-3.52536725479722	-2.37795953395751					0.174557486127242	-3.23 (-3.75, -2.71)	1.03	32	1990	2021	18027586.5664209
YLLs (Years of Life Lost)	Both	Pulmonary Arterial Hypertension	Jamaica	-3.8148836710826	-4.34752761816443	-3.27927367861482	-4.0433042499017	-4.614835449941	-3.46834853501087	-4.03911825244737	-4.57111385169734	-3.50415689168592	-3.63271503837374	-4.09959292348455	-4.71590023764167	-3.47929927051086					0.142318475895444	-3.81 (-4.35, -3.28)	1.07	32	1990	2021	391233.108271886
YLLs (Years of Life Lost)	Both	Pulmonary Arterial Hypertension	Japan	0.706649958421735	0.576475436764867	0.836992962877559	0.700240456538359	0.577864827570629	0.822764983025359	0.712125079133896	0.59924516188794	0.825131656134581	0.706394574437885	0.752767189495818	0.62378125526712	0.881918466062315					0.390002881663726	0.71 (0.58, 0.84)	0.26	32	1990	2021	44306818.4875705
YLLs (Years of Life Lost)	Both	Pulmonary Arterial Hypertension	Jordan	1.05433002901969	0.618749787066641	1.49179590508748	1.24118266793838	0.772058719878466	1.71249052770395	1.23722716411143	0.785162171409226	1.69131986360325	0.810022369534158	1.05835929297906	0.59253327472959	1.52634246814878					0.132019860471093	1.05 (0.62, 1.49)	0.87	32	1990	2021	812747.199640045
YLLs (Years of Life Lost)	Both	Pulmonary Arterial Hypertension	Kazakhstan	0.494642526404365	0.303285999617908	0.686364119200156	0.430678037134991	0.226891715767241	0.63487870702803	0.440021256299739	0.251430642872541	0.628966641915651	0.568080919822123	0.519382238912702	0.331710922097317	0.70740459651899					0.256568111594585	0.49 (0.30, 0.69)	0.38	32	1990	2021	2218137.66797547
YLLs (Years of Life Lost)	Both	Pulmonary Arterial Hypertension	Kenya	-0.182666300588485	-0.260339844613133	-0.104932267291746	-0.151735690499677	-0.235312655040554	-0.0680887101126348	-0.154904921308352	-0.235580743137598	-0.0741638599049521	-0.196972775120918	-0.19393849855841	-0.273986362789058	-0.113826381678572					0.184215387799934	-0.18 (-0.26, -0.10)	0.16	32	1990	2021	2589471.94728255
YLLs (Years of Life Lost)	Both	Pulmonary Arterial Hypertension	Kiribati	-0.713838996028382	-0.747633342891263	-0.680033142559477	-0.731559776413038	-0.765117054371745	-0.697991150721866	-0.729412615664649	-0.761265661980703	-0.697549345351212	-0.723302832787942	-0.715296696327195	-0.749247219399751	-0.681334559861446					0.467858979541277	-0.71 (-0.75, -0.68)	0.07	32	1990	2021	8189.76086735235
YLLs (Years of Life Lost)	Both	Pulmonary Arterial Hypertension	Kuwait	4.11996375664208	2.61173328942126	5.6503628304085	4.40510784379509	2.71920017447911	6.11868594536356	4.37049371522291	2.77909699659111	5.98653108151634	3.89209742956791	4.15358500358656	2.50918184203499	5.82436689247874					0.0870347405760168	4.12 (2.61, 5.65)	3.04	32	1990	2021	285128.542401959
YLLs (Years of Life Lost)	Both	Pulmonary Arterial Hypertension	Kyrgyzstan	-1.57591733436205	-2.03527128962592	-1.11440948086365	-1.58016843791542	-2.06666213055493	-1.09125803899256	-1.57019263037265	-2.02582028080508	-1.11244608946892	-1.54123682425044	-1.61613958933983	-2.10069580024401	-1.12918504962783					0.153768870145482	-1.58 (-2.04, -1.11)	0.92	32	1990	2021	566768.896994097
YLLs (Years of Life Lost)	Both	Pulmonary Arterial Hypertension	Lao People's Democratic Republic	-1.64276026166256	-1.72968135289312	-1.55576228784725	-1.6804450717289	-1.76413803235278	-1.5966808081051	-1.67692703594072	-1.75995620857173	-1.5938276898525	-1.75076250052214	-1.66226864715852	-1.74615972773265	-1.57830593871334					0.579077186080589	-1.64 (-1.73, -1.56)	0.17	32	1990	2021	522358.846605044
YLLs (Years of Life Lost)	Both	Pulmonary Arterial Hypertension	Latvia	6.85439030599098	4.61665111205507	9.13999450656633	7.07716096277384	4.61589539514071	9.59633195836833	6.94677768884247	4.55971540579927	9.38833578149088	3.81264933423753	6.887602383956	4.58589370850868	9.23996667498179					0.116453282846165	6.85 (4.62, 9.14)	4.52	32	1990	2021	525381.950945549
YLLs (Years of Life Lost)	Both	Pulmonary Arterial Hypertension	Lebanon	-2.93553012496597	-3.10216892003975	-2.76860475497391	-3.01955389813132	-3.19434294473761	-2.84444925828656	-3.01585489534715	-3.18103870068068	-2.8503892682591	-2.80519015515871	-2.9453596845115	-3.1129190600985	-2.77751052679798					0.158949019801186	-2.94 (-3.10, -2.77)	0.33	32	1990	2021	734947.890865339
YLLs (Years of Life Lost)	Both	Pulmonary Arterial Hypertension	Lesotho	0.302557643707013	0.113544991418735	0.491927148634219	0.416805290098599	0.232168497038376	0.601782200965917	0.403387631462349	0.221229109469445	0.585877238270594	0.332932064622904	0.259552103802552	0.0607035706168935	0.458795804498946					0.472593204761272	0.30 (0.11, 0.49)	0.38	32	1990	2021	128105.189938086
YLLs (Years of Life Lost)	Both	Pulmonary Arterial Hypertension	Liberia	-1.07901927138757	-1.23726979715851	-0.920515175987124	-1.12673459400393	-1.2882228457107	-0.964982154414096	-1.12127377177932	-1.27666982794514	-0.965633113509512	-1.19553752860978	-1.09795580344229	-1.25105099591648	-0.944623260209476					0.387089673476158	-1.08 (-1.24, -0.92)	0.32	32	1990	2021	215858.763012851
YLLs (Years of Life Lost)	Both	Pulmonary Arterial Hypertension	Libya	2.25517544347775	1.89741625871973	2.61419071145139	2.44303480564319	2.07018562946895	2.81724595159654	2.42873388471461	2.07097615359344	2.78774555303711	2.07015571561757	2.26133469423788	1.89572869135215	2.62825250627463					0.208543977574205	2.26 (1.90, 2.61)	0.72	32	1990	2021	551088.346111141
YLLs (Years of Life Lost)	Both	Pulmonary Arterial Hypertension	Lithuania	5.12149748454838	3.26443619475953	7.01195533138157	5.45888983788878	3.40296498692436	7.55569192088759	5.33737800965248	3.40404172518287	7.30686171279631	3.51990464824608	5.36440335361783	3.43151845477625	7.33340919593957					0.124721193682511	5.12 (3.26, 7.01)	3.75	32	1990	2021	759041.286097185
YLLs (Years of Life Lost)	Both	Pulmonary Arterial Hypertension	Luxembourg	-0.726344084529618	-1.46717815633589	0.0200600614070678	-0.756846645175735	-1.52345598220008	0.0157305076516012	-0.745776560919176	-1.50492045188546	0.0192183781384081	-0.810998655148287	-0.550675040760551	-1.30139739403276	0.205757464801781					0.217065019991014	-0.73 (-1.47, 0.02)	1.49	32	1990	2021	133007.796603444
YLLs (Years of Life Lost)	Both	Pulmonary Arterial Hypertension	Madagascar	-0.846355866898274	-0.892424461145003	-0.80026585839168	-0.828733891548172	-0.878737187837775	-0.778705370301103	-0.829702014198297	-0.869805016949732	-0.789582787824683	-0.862287681273033	-0.85015527636243	-0.895785319968556	-0.804504223550118					0.376486610018869	-0.85 (-0.89, -0.80)	0.09	32	1990	2021	1182419.13387066
YLLs (Years of Life Lost)	Both	Pulmonary Arterial Hypertension	Malawi	-0.738630960725162	-0.892735117128052	-0.58428718423944	-0.769685869718351	-0.92413818079754	-0.614992778332435	-0.771150018659272	-0.923185592383702	-0.618881142967931	-0.924603897102916	-0.793192817894517	-0.939381573999987	-0.646788323660708					0.384809944110259	-0.74 (-0.89, -0.58)	0.31	32	1990	2021	822622.105961498
YLLs (Years of Life Lost)	Both	Pulmonary Arterial Hypertension	Malaysia	-0.517332366363599	-0.667849912924945	-0.366586741261676	-0.513083613015253	-0.684585546475813	-0.341285522977763	-0.490442359319843	-0.628604458044735	-0.352088165420872	-0.507248160995255	-0.514486914877277	-0.662866492371583	-0.365885703254409					0.546368480813038	-0.52 (-0.67, -0.37)	0.3	32	1990	2021	3520949.73090433
YLLs (Years of Life Lost)	Both	Pulmonary Arterial Hypertension	Maldives	-3.5890134163598	-3.79403349989883	-3.38355642400748	-3.67612856469792	-3.88686483057717	-3.46493024153921	-3.66344639129498	-3.86762185018472	-3.4588372843585	-3.50447479488665	-3.60689405195699	-3.82203094122773	-3.39127593105308					0.373313877359252	-3.59 (-3.79, -3.38)	0.41	32	1990	2021	35734.5430555292
YLLs (Years of Life Lost)	Both	Pulmonary Arterial Hypertension	Mali	-0.617397297459188	-0.695794430499575	-0.538938272674794	-0.586486698944466	-0.670101366804132	-0.502801645301887	-0.589882202892544	-0.671598550971442	-0.508098627701892	-0.631654780947122	-0.613768181721774	-0.691072307599028	-0.536403880712066					0.235886228164571	-0.62 (-0.70, -0.54)	0.16	32	1990	2021	990151.093648992
YLLs (Years of Life Lost)	Both	Pulmonary Arterial Hypertension	Malta	-0.921648698276556	-1.70295368025675	-0.13413358590364	-1.03261383401586	-1.87717879262019	-0.18077951686144	-0.99163458539675	-1.81564143161503	-0.160712306898669	-0.924151066845558	-0.702052039182488	-1.49636129203548	0.0986623292321687					0.17089271946422	-0.92 (-1.70, -0.13)	1.57	32	1990	2021	130586.504753594
YLLs (Years of Life Lost)	Both	Pulmonary Arterial Hypertension	Marshall Islands	-1.49557959790788	-1.53102529159761	-1.46012114489772	-1.5073280392999	-1.54559704813909	-1.46904415538155	-1.50326392480028	-1.53718169178438	-1.46933447406653	-1.50342387175735	-1.49535782786646	-1.53137726514797	-1.4593252148156					0.204219297301236	-1.50 (-1.53, -1.46)	0.07	32	1990	2021	3859.46552816052
YLLs (Years of Life Lost)	Both	Pulmonary Arterial Hypertension	Mauritania	-1.2498295673515	-1.30660722094769	-1.19301924994817	-1.26839925050797	-1.32015876601662	-1.21661258611649	-1.26602951849604	-1.31230403479816	-1.2197333041409	-1.28252942334099	-1.24158249310954	-1.29938891275363	-1.1837422177262					0.661409470371522	-1.25 (-1.31, -1.19)	0.11	32	1990	2021	254626.513476364
YLLs (Years of Life Lost)	Both	Pulmonary Arterial Hypertension	Mauritius	3.35182871390292	2.8359957357686	3.8702491484957	3.45356607199481	2.88148565455963	4.02882758661118	3.43723472470652	2.93530155766542	3.94161541849856	3.30781231929433	3.36303209058191	2.82989789301882	3.8989303876767					0.169660574297081	3.35 (2.84, 3.87)	1.03	32	1990	2021	244919.349680023
YLLs (Years of Life Lost)	Both	Pulmonary Arterial Hypertension	Mexico	-1.77422150846525	-2.24562680414836	-1.3005429338941	-1.82398750653251	-2.33739862355387	-1.30787739346389	-1.80917832322899	-2.30827282106683	-1.30753401564815	-1.31746987410506	-2.41677240023063	-2.96766993067101	-1.86274716906586					0.139552213822268	-1.77 (-2.25, -1.30)	0.95	32	1990	2021	15495019.4156772
YLLs (Years of Life Lost)	Both	Pulmonary Arterial Hypertension	Micronesia (Federated States of)	-1.38510895041482	-1.51791912514416	-1.25211967160526	-1.39194068557503	-1.52992289737157	-1.25376512478017	-1.39094103830121	-1.5277402253131	-1.25395180774193	-1.39141732554381	-1.37966756400928	-1.51466229940038	-1.24448779012402					0.216609496521802	-1.39 (-1.52, -1.25)	0.27	32	1990	2021	8789.57649744797
YLLs (Years of Life Lost)	Both	Pulmonary Arterial Hypertension	Monaco	-0.566544102481981	-0.741736964619399	-0.391042021363652	-0.556592173413872	-0.743031184607823	-0.369802965097144	-0.556894977651823	-0.739452007697228	-0.374002194178769	-0.63785911392632	-0.555919488577461	-0.732436034946626	-0.37908906232752					0.171335066525104	-0.57 (-0.74, -0.39)	0.35	32	1990	2021	12491.9989657381
YLLs (Years of Life Lost)	Both	Pulmonary Arterial Hypertension	Mongolia	-0.451771742393137	-0.649875837215574	-0.253272628110823	-0.494026139566273	-0.706768319296935	-0.280828145937018	-0.48615630963782	-0.693580983758213	-0.278298380589292	-0.532016709876426	-0.42686505263031	-0.633884667359386	-0.219414132714957					0.215555467694176	-0.45 (-0.65, -0.25)	0.4	32	1990	2021	248534.09363513
YLLs (Years of Life Lost)	Both	Pulmonary Arterial Hypertension	Montenegro	-0.695376589060626	-0.888733576186251	-0.501642380194034	-0.735848572068265	-0.953259137215812	-0.517960784213267	-0.74247244099932	-0.944744450175061	-0.539787389976709	-0.618077114464377	-0.711368769808907	-0.912305553184078	-0.510024513122964					0.180397983571315	-0.70 (-0.89, -0.50)	0.39	32	1990	2021	133189.380965924
YLLs (Years of Life Lost)	Both	Pulmonary Arterial Hypertension	Morocco	2.82991290264081	2.4855452729061	3.17543766203798	3.00835481009669	2.64792612805156	3.37004906895124	2.99445404600596	2.6461734083308	3.34391640725202	2.66475678933029	2.85616184730713	2.49931567122168	3.21425036528094					0.169706842078706	2.83 (2.49, 3.18)	0.69	32	1990	2021	4223558.69676715
YLLs (Years of Life Lost)	Both	Pulmonary Arterial Hypertension	Mozambique	0.147328606340968	-0.0340112746780474	0.328997440765733	0.214585082647356	0.0342228810660039	0.395272478175546	0.209156526653942	0.031113421440776	0.387516526743381	0.411499318230857	0.0916325716493471	-0.0991787476402051	0.282808341992591					0.48044359907536	0.15 (-0.03, 0.33)	0.36	32	1990	2021	1210156.31443999
YLLs (Years of Life Lost)	Both	Pulmonary Arterial Hypertension	Myanmar	-1.39898986702073	-1.53667171106916	-1.26111550164979	-1.46618926950967	-1.60704092261158	-1.32513598421407	-1.46129814218772	-1.60007368020841	-1.32232688603314	-1.39018511984718	-1.40545566455422	-1.54589700811302	-1.26481398631783					0.365136431820153	-1.40 (-1.54, -1.26)	0.28	32	1990	2021	5878693.15255852
YLLs (Years of Life Lost)	Both	Pulmonary Arterial Hypertension	Namibia	-0.723747663818553	-0.821284787205212	-0.626114617728946	-0.724961762434739	-0.8327146148018	-0.617091828339078	-0.727188030955617	-0.832286864915965	-0.621977812306129	-0.697866310780537	-0.734231051169509	-0.836342252553868	-0.632014703427253					0.0748559121649036	-0.72 (-0.82, -0.63)	0.2	32	1990	2021	155926.161728561
YLLs (Years of Life Lost)	Both	Pulmonary Arterial Hypertension	Nauru	0.503981261458941	0.0126590795739956	0.99771711265968	0.520546806875322	0.0107827151085038	1.03290921276586	0.521018869322698	0.0173168109734112	1.02725764602909	0.581248867627937	0.806258972212071	0.333260788802403	1.28148699724902					0.208237375653934	0.50 (0.01, 1.00)	0.99	32	1990	2021	635.476046291264
YLLs (Years of Life Lost)	Both	Pulmonary Arterial Hypertension	Nepal	-0.318850171195639	-0.55698952153671	-0.0801405409534772	-0.312545995913482	-0.565974796979207	-0.0584712775465346	-0.315008778190495	-0.565001262135001	-0.064387780716324	-0.315931557131666	-0.255943581569884	-0.497299519032213	-0.0140022058403799					0.154511126540318	-0.32 (-0.56, -0.08)	0.48	32	1990	2021	2848281.43192863
YLLs (Years of Life Lost)	Both	Pulmonary Arterial Hypertension	Netherlands	-0.803334022165037	-1.71342664764802	0.115185680981833	-0.878413111763477	-1.83612987250698	0.0886474268141591	-0.868814768391146	-1.8142489885586	0.0857230727748348	-0.750837688555972	-0.597094737691728	-1.52614808548798	0.340723780820107					0.20693976438136	-0.80 (-1.71, 0.12)	1.83	32	1990	2021	4593487.4810095
YLLs (Years of Life Lost)	Both	Pulmonary Arterial Hypertension	New Zealand	-1.17146525644372	-1.99757504672302	-0.338391787603187	-1.22126760049961	-2.11027783900293	-0.324183590953564	-1.21124771686102	-2.07344599140862	-0.341458183005283	-1.22644791681265	-1.24069813729045	-2.08933603409011	-0.384704695642946					0.147242302001902	-1.17 (-2.00, -0.34)	1.66	32	1990	2021	1105228.04489566
YLLs (Years of Life Lost)	Both	Pulmonary Arterial Hypertension	Nicaragua	-3.27921400178108	-3.6046313685545	-2.95269807120629	-3.38342169867227	-3.72098187136614	-3.04467801920399	-3.36235088565441	-3.69720429275937	-3.02633316339715	-3.31459994003236	-3.19903452573472	-3.54439453505527	-2.85243795234449					0.342696216854253	-3.28 (-3.60, -2.95)	0.65	32	1990	2021	578923.30319049
YLLs (Years of Life Lost)	Both	Pulmonary Arterial Hypertension	Niger	-0.566022915311348	-0.621290599208602	-0.510724495284565	-0.559003124306823	-0.618442001918973	-0.499528697038942	-0.561795882722671	-0.617691205850202	-0.505869122539737	-0.56769371258667	-0.569229525958315	-0.624008415587274	-0.514420440638208					0.181827617614407	-0.57 (-0.62, -0.51)	0.11	32	1990	2021	929993.499005029
YLLs (Years of Life Lost)	Both	Pulmonary Arterial Hypertension	Nigeria	-2.56035582230979	-2.7569118586617	-2.36340249010718	-2.6571650831863	-2.85593231965027	-2.45799114752561	-2.64944235759244	-2.84439034931366	-2.45410319216944	-2.50267375229523	-2.57723562668366	-2.76207443968144	-2.39204545503036					0.410259970410277	-2.56 (-2.76, -2.36)	0.39	32	1990	2021	9882672.03630567
YLLs (Years of Life Lost)	Both	Pulmonary Arterial Hypertension	Niue	-1.71544169319503	-1.76582035330242	-1.66503719677076	-1.74669667912775	-1.79701615095037	-1.69635142347305	-1.74403768833107	-1.79265340106358	-1.69539790929795	-1.68529841980717	-1.71920042473264	-1.77036779659899	-1.66800640001332					0.26341659601294	-1.72 (-1.77, -1.67)	0.1	32	1990	2021	281.523918817094
YLLs (Years of Life Lost)	Both	Pulmonary Arterial Hypertension	North Macedonia	-0.924632007461967	-1.14063696876779	-0.70815508131763	-1.00974316355249	-1.21627848434059	-0.802776022236895	-1.00544073112802	-1.18223708225025	-0.828328070985551	-1.05631849770725	-1.01369551879139	-1.21068851965918	-0.816309699694506					0.586300622877056	-0.92 (-1.14, -0.71)	0.43	32	1990	2021	443881.856949378
YLLs (Years of Life Lost)	Both	Pulmonary Arterial Hypertension	Northern Mariana Islands	-0.506979523788387	-0.604183641082812	-0.409680345748309	-0.498005426894754	-0.60114860756838	-0.394755217663256	-0.48126282106834	-0.574225839766995	-0.388212882022143	-0.512229728431268	-0.51266602989346	-0.610081463350731	-0.4151551162626					0.290277464743807	-0.51 (-0.60, -0.41)	0.19	32	1990	2021	6143.05641687765
YLLs (Years of Life Lost)	Both	Pulmonary Arterial Hypertension	Norway	-3.16551406822659	-4.60074875406428	-1.70868698437185	-3.38712999537235	-4.86669206449382	-1.88455701699219	-3.34215240815861	-4.78923270028123	-1.87307837067251	-3.25103874960545	-2.5897706522378	-4.05454382995936	-1.10263518089838					0.289108191267189	-3.17 (-4.60, -1.71)	2.89	32	1990	2021	1281994.70267494
YLLs (Years of Life Lost)	Both	Pulmonary Arterial Hypertension	Oman	1.60516601077987	0.608868434788223	2.61132960430424	1.81653734154168	0.72285773087335	2.92209246009114	1.808478665416	0.742964049537376	2.88526276703354	1.27547658377873	1.98819376200849	0.997446427282278	2.98865995910191					0.152926790202216	1.61 (0.61, 2.61)	2	32	1990	2021	197101.86860086
YLLs (Years of Life Lost)	Both	Pulmonary Arterial Hypertension	Pakistan	-0.332811930353683	-0.592189123102094	-0.0727579645476539	-0.388535076741592	-0.64994413347379	-0.126438202631274	-0.385914208318416	-0.64481588195735	-0.126337883656413	-0.515893264415757	-0.373066482848472	-0.631062995580534	-0.114400120940306					0.379287449957284	-0.33 (-0.59, -0.07)	0.52	32	1990	2021	13440314.2907365
YLLs (Years of Life Lost)	Both	Pulmonary Arterial Hypertension	Palau	-1.25048947228997	-1.32144926445761	-1.17947865290247	-1.23758271031669	-1.30944267583284	-1.1656704211053	-1.23611383936236	-1.30600353071905	-1.16617465594807	-1.20752674735237	-1.25713012340094	-1.33018012947882	-1.18402603489548					0.351300039315041	-1.25 (-1.32, -1.18)	0.14	32	1990	2021	2758.54033954622
YLLs (Years of Life Lost)	Both	Pulmonary Arterial Hypertension	Palestine	-1.35992741764734	-1.45066664340532	-1.2691046438144	-1.38127323416312	-1.47876571227789	-1.28368428158415	-1.36982669056975	-1.45941938543422	-1.28015253839174	-1.26376815385197	-1.34722862331214	-1.4376497628888	-1.2567245313458					0.301985388199511	-1.36 (-1.45, -1.27)	0.18	32	1990	2021	280427.508997568
YLLs (Years of Life Lost)	Both	Pulmonary Arterial Hypertension	Panama	-4.92938509960477	-5.62264364126102	-4.23103415629497	-5.17240461573699	-5.90336941960706	-4.43576150499023	-5.15471465105165	-5.87352060117717	-4.43041946986983	-4.99621075059044	-5.12063088506661	-5.84494678460973	-4.39074296889332					0.284483114621489	-4.93 (-5.62, -4.23)	1.39	32	1990	2021	547675.869402661
YLLs (Years of Life Lost)	Both	Pulmonary Arterial Hypertension	Papua New Guinea	-0.655940634317198	-0.726186926784334	-0.585644635472804	-0.668113847034091	-0.743008705561565	-0.593162476217035	-0.669939711072698	-0.741253227070038	-0.598574959111475	-0.714482450335763	-0.659364987317823	-0.730036897609043	-0.588642764537839					0.304400931103512	-0.66 (-0.73, -0.59)	0.14	32	1990	2021	522886.18655116
YLLs (Years of Life Lost)	Both	Pulmonary Arterial Hypertension	Paraguay	0.0951797786309605	-0.0271918515775127	0.217701197728615	0.151956570368816	0.0315902895576592	0.27246768584186	0.150113055787293	0.0417217517492796	0.258621797576142	0.15112646621378	0.0971388145137642	-0.0290529326430256	0.223489851519432					0.521539683551829	0.10 (-0.03, 0.22)	0.24	32	1990	2021	712045.89732737
YLLs (Years of Life Lost)	Both	Pulmonary Arterial Hypertension	Peru	-1.74208499438294	-1.92133004563624	-1.56251236131788	-1.7470690959851	-1.94630795701253	-1.54742539427378	-1.75491349017761	-1.92991647562278	-1.57959821739858	-1.71335021869433	-1.71678999061843	-1.89767708054917	-1.53556936995846					0.167270541369306	-1.74 (-1.92, -1.56)	0.36	32	1990	2021	4071094.26019919
YLLs (Years of Life Lost)	Both	Pulmonary Arterial Hypertension	Philippines	-0.822551987866571	-1.04213207308236	-0.602484670914349	-0.797882706751496	-1.03494244477135	-0.560255118615871	-0.792667833923544	-1.01831420704118	-0.56650705972966	-0.55865396905338	-0.857350355461939	-1.08295278968259	-0.631233384467678					0.252270884142751	-0.82 (-1.04, -0.60)	0.44	32	1990	2021	9662212.18480733
YLLs (Years of Life Lost)	Both	Pulmonary Arterial Hypertension	Poland	-1.01271818718913	-1.45839328380458	-0.565027431418519	-1.10459192745322	-1.60467247545717	-0.60196978971343	-1.09123012402571	-1.57241365044141	-0.607694232844391	-0.85782045255246	-1.07950845867628	-1.64592918455462	-0.509825717956625					0.0789417581275634	-1.01 (-1.46, -0.57)	0.89	32	1990	2021	9805835.90805175
YLLs (Years of Life Lost)	Both	Pulmonary Arterial Hypertension	Portugal	0.126915888091683	-0.584068375860192	0.842984836312266	0.128262818760838	-0.611986015252464	0.874025077525142	0.137957702689873	-0.592644514199858	0.87392953832377	0.228286132037825	0.310581362019313	-0.409809601611366	1.03618331217792					0.181021925448426	0.13 (-0.58, 0.84)	1.43	32	1990	2021	3127258.41883206
YLLs (Years of Life Lost)	Both	Pulmonary Arterial Hypertension	Puerto Rico	-6.44003542260867	-6.82724456962337	-6.05121710429879	-6.66578076698311	-7.05439240239099	-6.27554432103198	-6.64021793599258	-7.00538020090958	-6.27362178726587	-6.48486262438925	-6.50760790618523	-6.90555091237911	-6.10796384651576					0.33745084356939	-6.44 (-6.83, -6.05)	0.78	32	1990	2021	941575.941220314
YLLs (Years of Life Lost)	Both	Pulmonary Arterial Hypertension	Qatar	0.3310649420601	-0.162032112548471	0.826597389840322	0.514352662398654	-0.010883347369528	1.04234770110112	0.486297245670131	0.0173065091456204	0.957487124709289	0.349035447326296	0.39271032016539	-0.119061400488341	0.907104265817527					0.258087341656254	0.33 (-0.16, 0.83)	0.99	32	1990	2021	79007.2284527326
YLLs (Years of Life Lost)	Both	Pulmonary Arterial Hypertension	Republic of Korea	-2.11932735453322	-2.21079837029057	-2.02777077772633	-2.12107966698963	-2.22378196073357	-2.01826949669501	-2.11258909258042	-2.20642309487357	-2.01866505553996	-2.11099784836888	-2.09245807419604	-2.18361997216785	-2.0012112161016					0.158925756765565	-2.12 (-2.21, -2.03)	0.18	32	1990	2021	12558325.9903203
YLLs (Years of Life Lost)	Both	Pulmonary Arterial Hypertension	Republic of Moldova	6.27113708695133	4.09214018119815	8.49574769136625	6.45541184374872	4.06356474884579	8.90223430432553	6.3577880076271	4.03427901126345	8.733190419387	3.70379629125486	6.29052310342237	4.05171122946559	8.57750601222083					0.115313125096823	6.27 (4.09, 8.50)	4.4	32	1990	2021	808228.588029646
YLLs (Years of Life Lost)	Both	Pulmonary Arterial Hypertension	Romania	-0.369518734905128	-0.71373994100421	-0.0241041286451638	-0.487843692763901	-0.865759551578105	-0.108487157189607	-0.480896427842548	-0.842168807128907	-0.118307786083882	-0.259080392439248	-0.482547146865164	-0.879755504007684	-0.0837470414396857					0.0693380016217588	-0.37 (-0.71, -0.02)	0.69	32	1990	2021	5002110.39595616
YLLs (Years of Life Lost)	Both	Pulmonary Arterial Hypertension	Russian Federation	-4.04033369775838	-4.44648166132576	-3.632459411904	-4.20738657437409	-4.60245779801013	-3.81067923655584	-4.18817513022877	-4.56121877121796	-3.81367336544241	-4.38446895091716	-4.39441488454718	-4.76347453577503	-4.02392505697154					0.543745623387767	-4.04 (-4.45, -3.63)	0.81	32	1990	2021	33059649.9916949
YLLs (Years of Life Lost)	Both	Pulmonary Arterial Hypertension	Rwanda	-2.46546978910781	-2.68083886143378	-2.24962410111055	-2.6001996018999	-2.81454282015347	-2.38538364815128	-2.59555052762461	-2.7955131731696	-2.39517653214179	-2.49611379319387	-2.44991398600041	-2.66238777521495	-2.23697639754042					0.269397451005521	-2.47 (-2.68, -2.25)	0.43	32	1990	2021	728634.087684828
YLLs (Years of Life Lost)	Both	Pulmonary Arterial Hypertension	Saint Kitts and Nevis	-3.29140821198213	-4.00412429788777	-2.57340060479609	-3.4378224092484	-4.22802758500808	-2.64109732788324	-3.46608215606998	-4.21921605652663	-2.70702628829731	-3.58842535283752	-3.66405745629766	-4.38559978165636	-2.93707010041955					0.238738542036931	-3.29 (-4.00, -2.57)	1.43	32	1990	2021	8945.75838173635
YLLs (Years of Life Lost)	Both	Pulmonary Arterial Hypertension	Saint Lucia	-5.20634151571265	-5.84275881535231	-4.5656226140487	-5.53132966420817	-6.19575438438746	-4.86219875822793	-5.50552778367659	-6.15063494253246	-4.85598625015924	-4.99697422290604	-5.39424232685781	-6.07339273509824	-4.71018121982345					0.158630406949527	-5.21 (-5.84, -4.57)	1.28	32	1990	2021	30172.6102890996
YLLs (Years of Life Lost)	Both	Pulmonary Arterial Hypertension	Saint Vincent and the Grenadines	-2.48383442384964	-3.53925666590209	-1.4168643119538	-2.91610399591391	-4.01289421139451	-1.80678138072304	-2.91845814952312	-3.98475685340424	-1.84031764960382	-2.3304341948629	-2.2637507850394	-3.34204927541653	-1.17342299313423					0.321413368477452	-2.48 (-3.54, -1.42)	2.12	32	1990	2021	18569.2753432787
YLLs (Years of Life Lost)	Both	Pulmonary Arterial Hypertension	Samoa	-1.11992536367154	-1.19459216045839	-1.04520214152635	-1.130300892423	-1.2148198518866	-1.04570961994143	-1.12944132176355	-1.21150917074004	-1.04730529549455	-1.11609798484326	-1.12564075653248	-1.20146247586245	-1.04976084875897					0.063567644936772	-1.12 (-1.19, -1.05)	0.15	32	1990	2021	17019.3803754477
YLLs (Years of Life Lost)	Both	Pulmonary Arterial Hypertension	San Marino	-1.1714797603913	-1.50378597827779	-0.838052408829326	-0.975715493769291	-1.28351132854733	-0.666959958365943	-0.959829414645819	-1.19356532273881	-0.725540582293294	-1.18796560339203	-1.12410213917667	-1.43388336968867	-0.81334730420447					0.684476603377301	-1.17 (-1.50, -0.84)	0.67	32	1990	2021	9198.26619166641
YLLs (Years of Life Lost)	Both	Pulmonary Arterial Hypertension	Sao Tome and Principe	-0.216382824444994	-0.335076158859371	-0.0975481353082897	-0.195467587182041	-0.321159129678994	-0.069617552032919	-0.198858032229854	-0.321678209753307	-0.0758865199353531	-0.266887327667176	-0.260051658540994	-0.37838235834502	-0.141580405362629					0.242371055673462	-0.22 (-0.34, -0.10)	0.24	32	1990	2021	12315.4440791046
YLLs (Years of Life Lost)	Both	Pulmonary Arterial Hypertension	Saudi Arabia	-1.07152813965109	-1.50351737609203	-0.637644270067628	-1.00529016215168	-1.49284956296262	-0.515317594699916	-1.00542403340943	-1.46984718329903	-0.538811818995044	-1.27328185618253	-1.03740245692587	-1.45263635095516	-0.620418955597457					0.081547315783679	-1.07 (-1.50, -0.64)	0.87	32	1990	2021	1786587.65487017
YLLs (Years of Life Lost)	Both	Pulmonary Arterial Hypertension	Senegal	-0.92928284920234	-0.992715957837975	-0.865809099523873	-0.93109453256649	-0.998948143707146	-0.863194415732627	-0.93125697309111	-0.98098368058559	-0.881505293166796	-0.941696680810533	-0.939612437097492	-1.00170019867807	-0.877485736563954					0.145326333459839	-0.93 (-0.99, -0.87)	0.13	32	1990	2021	896098.319629983
YLLs (Years of Life Lost)	Both	Pulmonary Arterial Hypertension	Serbia	-1.42750473352533	-1.57604262804347	-1.27874267096216	-1.49306059356709	-1.6516555640173	-1.33420987539893	-1.49494564286211	-1.6372239732235	-1.35246151185023	-1.39889283818353	-1.4206653640909	-1.57787962368331	-1.26319997880312					0.202792144236484	-1.43 (-1.58, -1.28)	0.3	32	1990	2021	2245459.89329433
YLLs (Years of Life Lost)	Both	Pulmonary Arterial Hypertension	Seychelles	-1.11643096607862	-1.30397981118718	-0.928525727984453	-1.04652022691876	-1.23492225279945	-0.857758809599651	-1.02624921516262	-1.16464117046449	-0.88766347968412	-0.96643936500932	-1.10341952641001	-1.28747953618291	-0.919016317141874					0.919462664937139	-1.12 (-1.30, -0.93)	0.38	32	1990	2021	14273.7551437203
YLLs (Years of Life Lost)	Both	Pulmonary Arterial Hypertension	Sierra Leone	-1.06713120093397	-1.2057364582902	-0.928331484742995	-1.08180932666352	-1.2292809177172	-0.934117550211067	-1.08115899993148	-1.22603087667927	-0.936074639460882	-1.08948382893365	-1.09816988258804	-1.23585439331111	-0.960293429491799					0.197012698849114	-1.07 (-1.21, -0.93)	0.28	32	1990	2021	418437.272472971
YLLs (Years of Life Lost)	Both	Pulmonary Arterial Hypertension	Singapore	-2.35051701184302	-2.89020483134869	-1.8078298765421	-2.29260742664965	-2.83201152872963	-1.75020895584888	-2.26758439672776	-2.78698975133033	-1.74540387940059	-1.48986611875118	-2.21505475528814	-2.73324235231608	-1.69410651945401					0.330706178720689	-2.35 (-2.89, -1.81)	1.08	32	1990	2021	1119308.21591356
YLLs (Years of Life Lost)	Both	Pulmonary Arterial Hypertension	Slovakia	-1.33152981915289	-1.60157365735092	-1.06074487484922	-1.31211190914319	-1.58141454720837	-1.0420723786452	-1.30882076577247	-1.57080701778035	-1.04613719222652	-0.995660523345876	-1.30525994402776	-1.57657453143933	-1.03319744924564					0.308760557913432	-1.33 (-1.60, -1.06)	0.54	32	1990	2021	1287023.79463192
YLLs (Years of Life Lost)	Both	Pulmonary Arterial Hypertension	Slovenia	0.134879322264925	-0.133188302357223	0.403666507771705	0.116628093847404	-0.18357889496361	0.417737982553401	0.116272439668785	-0.159394666299739	0.392700682381819	0.218102303296663	0.122966319737183	-0.165717109802666	0.412484513849654					0.141847338575408	0.13 (-0.13, 0.40)	0.54	32	1990	2021	580837.654098752
YLLs (Years of Life Lost)	Both	Pulmonary Arterial Hypertension	Solomon Islands	-0.688555298771054	-0.793190250617615	-0.583809986827488	-0.685820004741333	-0.801141820279294	-0.570364123939093	-0.686350057246643	-0.796058014550183	-0.576520775773382	-0.709377979924208	-0.694796438245471	-0.801154163201667	-0.588324680050656					0.122020247422584	-0.69 (-0.79, -0.58)	0.21	32	1990	2021	36040.3712909836
YLLs (Years of Life Lost)	Both	Pulmonary Arterial Hypertension	Somalia	-0.770443952590805	-0.879298601596079	-0.661469759086308	-0.757632874744085	-0.875091459704846	-0.640035106611459	-0.762279840716218	-0.876992084068662	-0.64743484414076	-0.75721537777308	-0.769696045903079	-0.879448542972749	-0.659822023978718					0.169701507876367	-0.77 (-0.88, -0.66)	0.22	32	1990	2021	644642.826563239
YLLs (Years of Life Lost)	Both	Pulmonary Arterial Hypertension	South Africa	0.318994594336086	0.0231708702236544	0.615693232480807	0.345672586711565	0.0395120147625327	0.652770131401947	0.342908030257383	0.0419813796779911	0.644739869316435	0.373239195205688	0.101359259887035	-0.206951587902426	0.410622634734992					0.249126081780929	0.32 (0.02, 0.62)	0.59	32	1990	2021	5593360.00876255
YLLs (Years of Life Lost)	Both	Pulmonary Arterial Hypertension	South Sudan	-1.49952149952642	-1.72216393873683	-1.27637467745898	-1.54629268027218	-1.7820605615295	-1.30995884849552	-1.54454549632788	-1.77648708090182	-1.31205621296923	-1.52137495375527	-1.4532224699257	-1.678911348979	-1.22701553853157					0.253962282810447	-1.50 (-1.72, -1.28)	0.45	32	1990	2021	397819.153359478
YLLs (Years of Life Lost)	Both	Pulmonary Arterial Hypertension	Spain	-0.683341203789323	-1.38499111772487	0.023300978638674	-0.727312958463577	-1.46097589056671	0.0118123912229207	-0.720065588323537	-1.44685915921194	0.0120878208224706	-0.858183369712162	-0.389013077334333	-1.10543232988489	0.332596111908567					0.209608273093013	-0.68 (-1.38, 0.02)	1.41	32	1990	2021	12135906.8968922
YLLs (Years of Life Lost)	Both	Pulmonary Arterial Hypertension	Sri Lanka	1.42484769227216	0.946416644224835	1.90554624297432	1.65724633695241	1.15305011013926	2.16395572411865	1.65954685610843	1.18062762511522	2.14073296007129	1.23049733464053	1.63694687086999	1.09468505883989	2.18211732119908					0.257023557812206	1.42 (0.95, 1.91)	0.96	32	1990	2021	3574710.16808869
YLLs (Years of Life Lost)	Both	Pulmonary Arterial Hypertension	Sudan	1.38574881948299	1.07918713301203	1.69324027270688	1.4922697198948	1.15785663331007	1.82778832725863	1.48725031375447	1.16558439906269	1.80993899682436	1.20418100171755	1.39950598722853	1.08371658239101	1.71628193027					0.150171141186406	1.39 (1.08, 1.69)	0.61	32	1990	2021	2111222.50206378
YLLs (Years of Life Lost)	Both	Pulmonary Arterial Hypertension	Suriname	-2.66051410709857	-2.97046636011078	-2.34957173906113	-2.74675749217204	-3.08361336999615	-2.40873079188568	-2.7530696140917	-3.07573528699138	-2.4293297712019	-2.5933631601511	-2.66573537483222	-3.00950945393262	-2.3207428193967					0.182328043865152	-2.66 (-2.97, -2.35)	0.62	32	1990	2021	78222.9080474081
YLLs (Years of Life Lost)	Both	Pulmonary Arterial Hypertension	Sweden	-0.221319809568843	-0.734074240833105	0.294083235555309	-0.299840853029931	-0.832574507244255	0.235754679920497	-0.290003027125296	-0.79092129195576	0.213444432727528	-0.215351887078519	-0.181824436663547	-0.708052743272536	0.3471927792007					0.274691985707074	-0.22 (-0.73, 0.29)	1.03	32	1990	2021	2704987.31635009
YLLs (Years of Life Lost)	Both	Pulmonary Arterial Hypertension	Switzerland	-2.04176418689045	-2.4572829948076	-1.62447532493919	-2.07950354074649	-2.51472446719905	-1.6423395797814	-2.07783922136626	-2.50447343177509	-1.64933808684412	-2.08064675428298	-2.12557983303787	-2.55106505071118	-1.69823684574859					0.222880582689829	-2.04 (-2.46, -1.62)	0.83	32	1990	2021	2264802.40581975
YLLs (Years of Life Lost)	Both	Pulmonary Arterial Hypertension	Syrian Arab Republic	-1.51640260939933	-1.66943753401472	-1.36312951175244	-1.58281785826611	-1.74678046429985	-1.41858163538495	-1.57480837133948	-1.72432937447559	-1.42505988025813	-1.44125603805891	-1.5180643585558	-1.67065298400716	-1.36523894429903					0.214295989010074	-1.52 (-1.67, -1.36)	0.31	32	1990	2021	1594062.22288163
YLLs (Years of Life Lost)	Both	Pulmonary Arterial Hypertension	Taiwan (Province of China)	5.30280679924406	3.86200468977533	6.76359610927617	6.02890534595739	4.50392557351862	7.57613847676131	5.99979796865071	4.52168645148481	7.4988124556342	5.35791716874554	5.42546868912543	3.96139447028479	6.91016126662887					0.163610444134736	5.30 (3.86, 6.76)	2.9	32	1990	2021	5706414.09394453
YLLs (Years of Life Lost)	Both	Pulmonary Arterial Hypertension	Tajikistan	-1.64723551503835	-2.08910874499542	-1.20336810497681	-1.71982497593449	-2.20103661463628	-1.2362455755182	-1.69541752326575	-2.16067755091343	-1.22794502226985	-1.56351413644719	-1.80982208221119	-2.24453225740697	-1.37317878817529					0.159480455354511	-1.65 (-2.09, -1.20)	0.89	32	1990	2021	659533.807246429
YLLs (Years of Life Lost)	Both	Pulmonary Arterial Hypertension	Thailand	-0.958149548038989	-1.10038169833684	-0.815712847057071	-0.994429976461453	-1.14393747194618	-0.844696369490638	-0.992854088916906	-1.13082175425262	-0.854693895666869	-1.08066639306574	-0.950103793662582	-1.09306776450656	-0.806933177070956					0.292380570811341	-0.96 (-1.10, -0.82)	0.28	32	1990	2021	14239695.2099282
YLLs (Years of Life Lost)	Both	Pulmonary Arterial Hypertension	Timor-Leste	-0.657617785474507	-0.761490563668665	-0.55363628382098	-0.639376265068015	-0.747622661021563	-0.531011813682936	-0.641172613770824	-0.746302046942859	-0.535931827591829	-0.612792682514562	-0.637138638343138	-0.740127855152784	-0.534042562854842					0.281820578484218	-0.66 (-0.76, -0.55)	0.21	32	1990	2021	107553.448933322
YLLs (Years of Life Lost)	Both	Pulmonary Arterial Hypertension	Togo	-0.704655039564583	-0.828537309436916	-0.580618019360135	-0.716071753839731	-0.840828018707984	-0.591158527942948	-0.714640814940293	-0.836411150294591	-0.592720948747672	-0.702360567041149	-0.732731524533281	-0.856394803175709	-0.60891399886247					0.304306064954413	-0.70 (-0.83, -0.58)	0.25	32	1990	2021	407723.164206181
YLLs (Years of Life Lost)	Both	Pulmonary Arterial Hypertension	Tokelau	-1.48465423642999	-1.63670405527951	-1.33236937922404	-1.54233482766908	-1.69917303086257	-1.38524639034492	-1.53181009849741	-1.68366311933449	-1.37972253535873	-1.5680762796133	-1.46176884076377	-1.61814091772277	-1.30514821974714					0.367543206895069	-1.48 (-1.64, -1.33)	0.3	32	1990	2021	192.934290851667
YLLs (Years of Life Lost)	Both	Pulmonary Arterial Hypertension	Tonga	-1.12630947726848	-1.19654480178037	-1.05602422534465	-1.10953352196534	-1.18816157597088	-1.03084290085272	-1.11109471212473	-1.18162738232926	-1.04051169847258	-1.15318719781681	-1.12847080770053	-1.20100666816264	-1.05588169314266					0.149041041183408	-1.13 (-1.20, -1.06)	0.14	32	1990	2021	9635.3550537137
YLLs (Years of Life Lost)	Both	Pulmonary Arterial Hypertension	Trinidad and Tobago	-4.20173294519601	-4.77615486024153	-3.62384592604763	-4.44930236148735	-5.06298145403883	-3.83165640717422	-4.43495108407013	-5.02956293469701	-3.83661635647404	-4.01781418124303	-4.28330475661951	-4.89720258127807	-3.66544416168132					0.167178347023153	-4.20 (-4.78, -3.62)	1.15	32	1990	2021	258286.328551015
YLLs (Years of Life Lost)	Both	Pulmonary Arterial Hypertension	Tunisia	2.45241100211504	2.12369013663238	2.78218997083759	2.58621521462015	2.23105667179373	2.94260760550262	2.58171597165249	2.24149259437567	2.92307149150184	2.25372008647218	2.53300381067221	2.18020409497144	2.88702164528849					0.148317164662677	2.45 (2.12, 2.78)	0.66	32	1990	2021	1696467.16120793
YLLs (Years of Life Lost)	Both	Pulmonary Arterial Hypertension	Turkey	-1.91022046265519	-2.08386673072727	-1.73626624710389	-1.87732294209296	-2.07302033646453	-1.68123446581224	-1.87980584121602	-2.06455650282036	-1.69470665607675	-1.91069070992768	-1.86935720989603	-2.05585743118774	-1.68250186443222					0.0762983758202183	-1.91 (-2.08, -1.74)	0.35	32	1990	2021	11806357.4232204
YLLs (Years of Life Lost)	Both	Pulmonary Arterial Hypertension	Turkmenistan	0.395114549364406	0.160754242163907	0.630023222579212	0.312685994887629	0.0688087708761387	0.557157570936706	0.319847024095488	0.0850300191559628	0.555214950844185	0.410230586058624	0.362867482240659	0.106745258118957	0.619644992812041					0.336975220412461	0.40 (0.16, 0.63)	0.47	32	1990	2021	472158.753521218
YLLs (Years of Life Lost)	Both	Pulmonary Arterial Hypertension	Tuvalu	-1.64409063317491	-1.67514501083836	-1.6130264474688	-1.64766517072367	-1.68182287071634	-1.61349560366324	-1.64761246283315	-1.68025740616868	-1.61495668045045	-1.63268642574752	-1.64445209134739	-1.67579408795412	-1.61310010411078					0.119104619240826	-1.64 (-1.68, -1.61)	0.06	32	1990	2021	1319.30038714013
YLLs (Years of Life Lost)	Both	Pulmonary Arterial Hypertension	Uganda	-2.31631337605723	-2.41869879417883	-2.2138205318846	-2.38805344561658	-2.48556992519253	-2.29043944751151	-2.38062802515627	-2.47700957639395	-2.28415122044678	-2.32103447296217	-2.31227133473766	-2.41287789513863	-2.2115610549137					0.382712413262483	-2.32 (-2.42, -2.21)	0.2	32	1990	2021	1592253.5379041
YLLs (Years of Life Lost)	Both	Pulmonary Arterial Hypertension	Ukraine	-0.173355970186018	-0.430181519526196	0.0841320224909126	-0.195511248431823	-0.450985397835657	0.0606185281650573	-0.184920991486504	-0.428137236923754	0.0588893388699274	-0.163943100658115	-0.0945463078856124	-0.351714105397194	0.163285176667682					0.323196795298295	-0.17 (-0.43, 0.08)	0.51	32	1990	2021	10615532.5009994
YLLs (Years of Life Lost)	Both	Pulmonary Arterial Hypertension	United Arab Emirates	1.19228463245566	0.276588825554414	2.11634229949391	1.76185465571859	0.865708831635859	2.66596232676917	1.75369370130636	0.924110845717019	2.59009561835208	1.39359019785972	1.39723853240357	0.459905067790967	2.34331771525362					0.466551475199587	1.19 (0.28, 2.12)	1.84	32	1990	2021	339046.739005148
YLLs (Years of Life Lost)	Both	Pulmonary Arterial Hypertension	United Kingdom	-0.61181920768959	-0.699416606864345	-0.524144535007676	-0.593751475783977	-0.686764539671603	-0.50065129933764	-0.590770899823989	-0.66791819408667	-0.513563688312979	-0.598684184839615	-0.591165971893626	-0.728491104788209	-0.453650873193801					0.299620767945961	-0.61 (-0.70, -0.52)	0.18	32	1990	2021	16446303.1140312
YLLs (Years of Life Lost)	Both	Pulmonary Arterial Hypertension	United Republic of Tanzania	-1.69663256182362	-1.75543661525173	-1.63779331136699	-1.73701452652414	-1.79363534313653	-1.6803610652162	-1.73382201443658	-1.78834242347473	-1.67927133938851	-1.71658346594064	-1.69233543758593	-1.75011453031985	-1.63452236594669					0.342083477481409	-1.70 (-1.76, -1.64)	0.12	32	1990	2021	2815477.95066187
YLLs (Years of Life Lost)	Both	Pulmonary Arterial Hypertension	United States Virgin Islands	-3.86594521036913	-4.27491126865561	-3.45523192740992	-3.96075166784619	-4.41811458673771	-3.50120025017509	-3.94806184226737	-4.37882577599623	-3.51535735961608	-3.63664323629136	-3.97180540918853	-4.40657259253194	-3.53506086705762					0.184075199212566	-3.87 (-4.27, -3.46)	0.82	32	1990	2021	25217.7918372486
YLLs (Years of Life Lost)	Both	Pulmonary Arterial Hypertension	United States of America	-0.0454986847533645	-0.155424640203972	0.0645482959571453	-0.0573812581555533	-0.182271673379597	0.0676654180461478	-0.055542746653281	-0.174178519154444	0.0632340158874145	-0.0270088278602754	-0.0603556184430754	-0.184483735028662	0.0639268608097821					0.0971888601191455	-0.05 (-0.16, 0.06)	0.22	32	1990	2021	78542181.5786077
YLLs (Years of Life Lost)	Both	Pulmonary Arterial Hypertension	Uruguay	-0.849959505309772	-1.00199705105317	-0.697688465812696	-0.897624982174916	-1.05793494133997	-0.737055282291976	-0.88210516843884	-1.02510929702389	-0.738894419966196	-0.881378633147045	-0.877027149189091	-1.03243271722134	-0.721377552822733					0.292008093688065	-0.85 (-1.00, -0.70)	0.3	32	1990	2021	711383.61913059
YLLs (Years of Life Lost)	Both	Pulmonary Arterial Hypertension	Uzbekistan	0.515695019030504	0.200481666063235	0.831899978587258	0.622553344436261	0.292748265043019	0.953442962764517	0.628883919952705	0.322371496784335	0.936332822832964	0.603615914978728	0.467491391464159	0.067623851391474	0.868956791498454					0.324436379521052	0.52 (0.20, 0.83)	0.63	32	1990	2021	3060837.91754494
YLLs (Years of Life Lost)	Both	Pulmonary Arterial Hypertension	Vanuatu	-1.2489829114697	-1.36270354382698	-1.13513116864316	-1.2933129264549	-1.40396324131541	-1.18253843325438	-1.28905673973041	-1.39673259455885	-1.18126330168167	-1.36499983285863	-1.24237875426327	-1.35721569263793	-1.12740812620714					0.541434330398039	-1.25 (-1.36, -1.14)	0.23	32	1990	2021	19304.8620292308
YLLs (Years of Life Lost)	Both	Pulmonary Arterial Hypertension	Venezuela (Bolivarian Republic of)	-4.36243050589432	-4.96722422821732	-3.75378784362833	-4.66199850662359	-5.29337255232123	-4.02641532375865	-4.64205374666129	-5.25747550570489	-4.02263437468172	-4.33152175905063	-4.6655021217573	-5.32310568510053	-4.00333099787408					0.22756384298954	-4.36 (-4.97, -3.75)	1.21	32	1990	2021	3812440.08068193
YLLs (Years of Life Lost)	Both	Pulmonary Arterial Hypertension	Viet Nam	-0.64314071259356	-0.716543222425237	-0.569683934622722	-0.657598980983154	-0.731888618880028	-0.583253746679524	-0.656987997918435	-0.729836726309774	-0.584085809987467	-0.679246193901351	-0.648499946732473	-0.7216936676953	-0.575252263116721					0.360735455638516	-0.64 (-0.72, -0.57)	0.15	32	1990	2021	12137465.9859918
YLLs (Years of Life Lost)	Both	Pulmonary Arterial Hypertension	Yemen	1.85143492311441	1.53007432742887	2.17381268177501	1.96495539583781	1.6121800091548	2.318955541929	1.9573344537072	1.6189843135533	2.296811163056	1.64100720076017	1.85467508457449	1.51997680345273	2.19047682279814					0.086520688728458	1.85 (1.53, 2.17)	0.64	32	1990	2021	1563010.68857754
YLLs (Years of Life Lost)	Both	Pulmonary Arterial Hypertension	Zambia	0.523866861979427	0.333224812471489	0.714871148334728	0.576336216373008	0.363885032626943	0.789237118715147	0.569605380169636	0.363015636132968	0.776620373707515	0.540437152576945	0.498515056341553	0.300967136937946	0.69645205654445					0.0853062078028273	0.52 (0.33, 0.71)	0.38	32	1990	2021	719975.633505329
YLLs (Years of Life Lost)	Both	Pulmonary Arterial Hypertension	Zimbabwe	0.207150278109469	-0.0372324635510957	0.452130471460244	0.259509198765029	-0.00103862791160925	0.520735884192347	0.246650165914497	-0.0103609025782436	0.504321849746203	0.192337435134271	0.0549920926061098	-0.201720758710922	0.312365290860317					0.239327955253614	0.21 (-0.04, 0.45)	0.49	32	1990	2021	773792.773518243
