# Supplementary material for: Global, regional, and national burden of pulmonary arterial hypertension in adults aged ≥60 years from 1990–2021: SDI-stratified trend analysis and projections to 2050
Source: Front Med (Lausanne). 2025 Nov 25;12:1595504. doi: 10.3389/fmed.2025.1595504 (PMC12685917; doi:10.3389/fmed.2025.1595504)
Supplement: Supplementary file 1 [file Data_Sheet_1.zip › table_S2_abnormal_YLDs (Years Lived with Disability).csv]

Country	Indicator	EAPC (main)	EAPC_trim	EAPC_ma	EAPC_sens	CI width	Pop ≥60 (last year, million)	Stability
Mongolia	YLDs (Years Lived with Disability)	0.29	0.26	0.26	-0.02	0.29	0.249	Highly stable
Slovakia	YLDs (Years Lived with Disability)	-0.24	-0.24	-0.25	-0.21	0.42	1.287	Highly stable
Zambia	YLDs (Years Lived with Disability)	-1.27	-1.33	-1.32	-1.39	0.4	0.72	Highly stable
