# Supplementary material for: Global, regional, and national burden of pulmonary arterial hypertension in adults aged ≥60 years from 1990–2021: SDI-stratified trend analysis and projections to 2050
Source: Front Med (Lausanne). 2025 Nov 25;12:1595504. doi: 10.3389/fmed.2025.1595504 (PMC12685917; doi:10.3389/fmed.2025.1595504)
Supplement: Supplementary file 1 [file Data_Sheet_1.zip › table_S2_abnormal_Incidence.csv]

Country	Indicator	EAPC (main)	EAPC_trim	EAPC_ma	EAPC_sens	CI width	Pop ≥60 (last year, million)	Stability
Mongolia	Incidence	0.57	0.55	0.55	0.49	0.25	0.249	Highly stable
Slovakia	Incidence	0.96	0.91	0.92	0.98	0.43	1.287	Highly stable
Zambia	Incidence	0.74	0.82	0.81	0.76	0.27	0.72	Highly stable
