# Supplementary material for: Global, regional, and national burden of pulmonary arterial hypertension in adults aged ≥60 years from 1990–2021: SDI-stratified trend analysis and projections to 2050
Source: Front Med (Lausanne). 2025 Nov 25;12:1595504. doi: 10.3389/fmed.2025.1595504 (PMC12685917; doi:10.3389/fmed.2025.1595504)
Supplement: Supplementary file 1 [file Data_Sheet_1.zip › check_DALYs.csv]

location_name	cause_name	EAPC	EAPC_trim	EAPC_ma	EAPC_sens	CI_width	pop60plus_last	stable_level
Afghanistan	Pulmonary Arterial Hypertension	2.81994549427029	2.93493687577311	2.9252755550748	2.57315593521748	0.74	803085.301380809	Highly stable
Albania	Pulmonary Arterial Hypertension	-1.86296904720296	-1.83181609558174	-1.82253702806711	-1.66030801536347	0.59	599142.927996234	Highly stable
Algeria	Pulmonary Arterial Hypertension	2.62229388604793	2.90555536650057	2.87307360675673	2.38026588050033	1.06	4250572.20314848	Highly stable
American Samoa	Pulmonary Arterial Hypertension	-0.94341244847832	-0.917625742002781	-0.927833351804519	-0.954016879993558	0.13	5679.09966464532	Highly stable
Andorra	Pulmonary Arterial Hypertension	-1.88451396774166	-1.89529113600093	-1.88402369052118	-1.77665987332805	0.47	19317.4979449707	Highly stable
Angola	Pulmonary Arterial Hypertension	-0.939863474260583	-0.953124129700589	-0.95370740894275	-0.953956660546518	0.08	1238867.63250175	Highly stable
Antigua and Barbuda	Pulmonary Arterial Hypertension	-3.46712470222393	-3.70989560927631	-3.67795099804837	-3.44431367105603	0.85	13382.2623550921	Highly stable
Argentina	Pulmonary Arterial Hypertension	-1.20778444859346	-1.16250517832496	-1.17141485833407	-0.989535416334186	0.44	7188024.56146368	Highly stable
Armenia	Pulmonary Arterial Hypertension	-4.18920122909171	-4.42152631434322	-4.38991363153728	-3.72055513018801	1.76	603053.819507807	Highly stable
Australia	Pulmonary Arterial Hypertension	-2.16160425638936	-2.19323233681192	-2.18074045017909	-2.01250074633397	0.66	5858378.12170556	Highly stable
Austria	Pulmonary Arterial Hypertension	-0.550355606657305	-0.503673931684179	-0.505403962260587	-0.3138294061519	1.25	2280333.91773678	Highly stable
Azerbaijan	Pulmonary Arterial Hypertension	-0.469752983240357	-0.510857443382962	-0.499153884065828	-0.473599320044804	0.34	1254564.50296505	Highly stable
Bahamas	Pulmonary Arterial Hypertension	-3.70050021150675	-3.88909137645903	-3.87805025856122	-3.54861285897758	1.19	49296.1697666827	Highly stable
Bahrain	Pulmonary Arterial Hypertension	-0.0234155956851501	0.0592836477077752	0.0560091895703163	-0.239978535382213	1.01	99118.0048563552	Highly stable
Bangladesh	Pulmonary Arterial Hypertension	-1.07988152827552	-1.06364922458151	-1.0715258314414	-1.0446907336059	0.51	16908516.9175479	Highly stable
Barbados	Pulmonary Arterial Hypertension	-4.14118859555701	-4.38107406806908	-4.3722073387327	-4.01898354137613	1.16	69606.511988141	Highly stable
Belarus	Pulmonary Arterial Hypertension	0.301517457351119	0.297580132032338	0.296407938120846	0.30313521137868	0.14	2200626.91922281	Highly stable
Belgium	Pulmonary Arterial Hypertension	-1.41536192790639	-1.41278363400761	-1.40929590275332	-1.25637560867232	0.55	2978108.5710505	Highly stable
Belize	Pulmonary Arterial Hypertension	-3.83625703468008	-4.08948019741606	-4.07136576580718	-3.6783936907694	1.53	34474.852660228	Highly stable
Benin	Pulmonary Arterial Hypertension	-0.984311144603267	-0.966758565110048	-0.965535052155131	-0.921510418913174	0.2	566730.372458574	Highly stable
Bermuda	Pulmonary Arterial Hypertension	-4.54823662613236	-4.80297208332811	-4.77959292012737	-4.34036959045121	1.16	18099.4609850518	Highly stable
Bhutan	Pulmonary Arterial Hypertension	-0.633447167900325	-0.632255380248925	-0.633979865406198	-0.615954532709395	0.12	72442.9000347321	Highly stable
Bolivia (Plurinational State of)	Pulmonary Arterial Hypertension	-1.2335198228472	-1.23443001932325	-1.23635958302634	-1.22503621256018	0.06	1112881.12173916	Highly stable
Bosnia and Herzegovina	Pulmonary Arterial Hypertension	-0.855735583353168	-0.879230086942284	-0.880290316465249	-0.853868999783947	0.26	846961.017102966	Highly stable
Botswana	Pulmonary Arterial Hypertension	-1.77935507887879	-1.77677483732227	-1.77578620814395	-1.7510500793216	0.19	165747.567818979	Highly stable
Brazil	Pulmonary Arterial Hypertension	-0.22129654748988	-0.241984626042524	-0.237723355582065	0.0860923890322551	1.08	31590131.1732282	Highly stable
Brunei Darussalam	Pulmonary Arterial Hypertension	-1.36141560972523	-1.30728659700635	-1.2992006551197	-1.19017584041699	0.31	40058.1566491192	Highly stable
Bulgaria	Pulmonary Arterial Hypertension	-0.905848009246635	-0.755675878342454	-0.772693337619657	-0.315182312915407	1.28	1928181.22250637	Highly stable
Burkina Faso	Pulmonary Arterial Hypertension	-0.182702993099104	-0.123521617104638	-0.127965143826758	-0.134894613361103	0.24	1043332.49233598	Highly stable
Burundi	Pulmonary Arterial Hypertension	-1.64275583853371	-1.69328655272873	-1.68845765350703	-1.61362840277774	0.29	538231.451788043	Highly stable
Cabo Verde	Pulmonary Arterial Hypertension	-1.14591771195822	-1.22607201431366	-1.22348291380018	-1.3344153034735	0.46	53559.6735339191	Highly stable
Cambodia	Pulmonary Arterial Hypertension	-0.734362819255574	-0.747814931039448	-0.747351428934073	-0.739644397226524	0.08	1466496.2185931	Highly stable
Cameroon	Pulmonary Arterial Hypertension	-1.36013193402017	-1.37434243623465	-1.37216974727912	-1.37907882727822	0.3	1372451.93632037	Highly stable
Canada	Pulmonary Arterial Hypertension	-4.13485009045387	-4.4773526012354	-4.46596285291387	-3.92952757218422	1.75	9612361.08512716	Highly stable
Central African Republic	Pulmonary Arterial Hypertension	-0.63642075208924	-0.63264067271892	-0.633249623687826	-0.638041801463229	0.07	222635.842075795	Highly stable
Chad	Pulmonary Arterial Hypertension	-0.299558229932295	-0.318839148819827	-0.32027920147214	-0.48209178051789	0.34	630537.643369534	Highly stable
Chile	Pulmonary Arterial Hypertension	-1.37517217793391	-1.42095505870109	-1.40897192984715	-1.69133770834072	0.87	3320725.35716286	Highly stable
China	Pulmonary Arterial Hypertension	-0.347543787328108	-0.20110061298142	-0.202594201624096	-0.554869570866579	0.79	269012750.35711	Highly stable
Colombia	Pulmonary Arterial Hypertension	-1.50124084695621	-1.58360114516374	-1.56929159836905	-1.18238744118324	0.75	6978643.83575919	Highly stable
Comoros	Pulmonary Arterial Hypertension	-1.74866986044891	-1.76932342059019	-1.76719302248786	-1.74489974654285	0.37	55798.9237583832	Highly stable
Congo	Pulmonary Arterial Hypertension	-1.20202997769961	-1.21803143561375	-1.21789543919074	-1.24092023135145	0.09	280943.51247305	Highly stable
Cook Islands	Pulmonary Arterial Hypertension	-2.2765270846709	-2.30625135654033	-2.30297035429979	-2.27368696852862	0.19	3403.85805367621	Highly stable
Costa Rica	Pulmonary Arterial Hypertension	-5.63828179842363	-5.91110734485979	-5.87965620208496	-5.72410644993655	1.28	700434.117865681	Highly stable
Croatia	Pulmonary Arterial Hypertension	-1.74190640093821	-1.5443071927567	-1.56289974990552	-0.805124561757853	1.41	1193148.14631718	Highly stable
Cuba	Pulmonary Arterial Hypertension	-2.44789215227935	-2.65400404678523	-2.6456917543432	-2.30042649344322	1.01	2430810.38719259	Highly stable
Cyprus	Pulmonary Arterial Hypertension	-3.01144464926234	-3.04458738459532	-3.03460056979692	-2.98116196625141	0.25	272681.112020564	Highly stable
Czechia	Pulmonary Arterial Hypertension	0.87503770893409	0.943508591053588	0.932125248161264	0.885754596540034	0.56	2812775.44879128	Highly stable
Côte d'Ivoire	Pulmonary Arterial Hypertension	-1.14073253528489	-1.14136135138642	-1.13968340968115	-1.10316582214429	0.21	1183962.4558257	Highly stable
Democratic People's Republic of Korea	Pulmonary Arterial Hypertension	0.398278403921548	0.458872484022121	0.454716615658435	0.478597451431551	0.37	3981544.36791265	Highly stable
Democratic Republic of the Congo	Pulmonary Arterial Hypertension	-0.108735586107056	-0.0763478329879108	-0.0781583920442142	-0.00378424785842935	0.18	3914926.81400882	Highly stable
Denmark	Pulmonary Arterial Hypertension	-0.466006653466555	-0.487216169993754	-0.48741864500792	-0.390407900618539	1.25	1526462.18677696	Highly stable
Djibouti	Pulmonary Arterial Hypertension	-1.07066717247952	-1.08475976642572	-1.08301443447058	-1.05299468947426	0.07	66817.2977520715	Highly stable
Dominica	Pulmonary Arterial Hypertension	-2.87091230473421	-3.05461707499152	-3.04878350340667	-2.88858391391988	0.71	10786.7565804874	Highly stable
Dominican Republic	Pulmonary Arterial Hypertension	-1.87481659099746	-2.0144783903327	-2.01132513524201	-1.79392124366385	0.69	1211704.33765273	Highly stable
Ecuador	Pulmonary Arterial Hypertension	-0.796180816430958	-0.734971600872636	-0.71201615822587	-0.0322813171510394	1.04	2023227.03018012	Highly stable
Egypt	Pulmonary Arterial Hypertension	-1.70319342208619	-1.65148167174533	-1.65436895848712	-1.74406229449893	0.33	7351123.74351787	Highly stable
El Salvador	Pulmonary Arterial Hypertension	-2.96919227595844	-3.12208480103029	-3.11636372732503	-2.99077188879258	0.52	767472.150212063	Highly stable
Equatorial Guinea	Pulmonary Arterial Hypertension	-2.85048594135852	-2.91940487005741	-2.91617912878542	-2.85269321556024	0.46	52549.4224965158	Highly stable
Eritrea	Pulmonary Arterial Hypertension	-0.684852262882096	-0.695281311548468	-0.689935259921159	-0.652020368349815	0.19	282854.092700835	Highly stable
Estonia	Pulmonary Arterial Hypertension	2.90599304773065	3.13995489594789	3.08072422195995	1.50753605032459	2.69	353989.668587151	Stable
Eswatini	Pulmonary Arterial Hypertension	-1.03239020231738	-0.9703180883048	-0.978162102318381	-1.08757114800337	0.38	62699.3762659865	Highly stable
Ethiopia	Pulmonary Arterial Hypertension	-2.17412953187148	-2.25800907250554	-2.25026192519595	-2.17861366357266	0.28	4796348.4629015	Highly stable
Fiji	Pulmonary Arterial Hypertension	-1.37756585239718	-1.41983507090869	-1.41676559461491	-1.37519752196088	0.17	91992.6983667277	Highly stable
Finland	Pulmonary Arterial Hypertension	-0.698285466357518	-0.663772004125451	-0.665019597522965	-0.771679180000184	1.16	1645942.34194356	Highly stable
France	Pulmonary Arterial Hypertension	-0.917967341108539	-0.906957719080237	-0.909836394555374	-0.805466297680624	0.46	17804006.0071696	Highly stable
Gabon	Pulmonary Arterial Hypertension	-1.36312164379921	-1.35030005998982	-1.35161649499302	-1.35930227532568	0.1	119844.354437788	Highly stable
Gambia	Pulmonary Arterial Hypertension	-0.811970642768423	-0.823478815724654	-0.82372674813681	-0.781915296472124	0.18	108455.038044835	Highly stable
Georgia	Pulmonary Arterial Hypertension	5.68095487122986	6.0718387002954	6.04110035434029	5.15432741641209	1.68	813552.588860666	Highly stable
Germany	Pulmonary Arterial Hypertension	0.924114020349065	1.06633783974146	1.06175765156475	1.12893475923164	1.65	24592172.1672942	Highly stable
Ghana	Pulmonary Arterial Hypertension	-1.56301138965249	-1.59013584949055	-1.58813975686153	-1.56373961742516	0.22	1877425.35763409	Highly stable
Greece	Pulmonary Arterial Hypertension	1.03033690412659	0.995551312177745	0.99808013846312	0.872624128612221	0.72	2979034.06910195	Highly stable
Greenland	Pulmonary Arterial Hypertension	-5.23794646975017	-5.42357710034463	-5.41960799347975	-5.43751554312386	0.61	8884.01406625454	Highly stable
Grenada	Pulmonary Arterial Hypertension	-4.35753395220051	-4.64882458540745	-4.63202869691837	-4.12613353511954	1.57	13888.0513558993	Highly stable
Guam	Pulmonary Arterial Hypertension	-2.98484258748736	-2.87154029530905	-2.857021549314	-2.96364786162625	0.72	27677.2932928034	Highly stable
Guatemala	Pulmonary Arterial Hypertension	-5.47876668185086	-5.75321775312161	-5.71765246185521	-5.63208010770322	1.18	1334761.17196634	Highly stable
Guinea	Pulmonary Arterial Hypertension	-0.496980232639288	-0.488426474886583	-0.48945626841741	-0.549909520621783	0.24	644138.758921235	Highly stable
Guinea-Bissau	Pulmonary Arterial Hypertension	-1.07110619604842	-1.0639944682627	-1.0656022024421	-1.08903349679383	0.1	75935.8950772989	Highly stable
Guyana	Pulmonary Arterial Hypertension	0.579798762473249	0.0511422336109124	-0.0540538140648805	-1.22204894941675	3.65	78149.198145958	Stable
Haiti	Pulmonary Arterial Hypertension	-1.96052030458856	-2.00137714756574	-2.00105849791729	-1.97949246354162	0.16	803379.664171246	Highly stable
Honduras	Pulmonary Arterial Hypertension	-0.525214969952681	-0.539301314554486	-0.543381163582801	-0.575535767702251	0.28	752118.249768305	Highly stable
Hungary	Pulmonary Arterial Hypertension	-0.886990437934365	-0.735323159858636	-0.760822417723195	0.125117388623175	1.64	2614128.74477011	Stable
Iceland	Pulmonary Arterial Hypertension	-0.4393189851014	-0.445797442655804	-0.422451597781881	-0.169838363198793	1.49	75855.6058886994	Highly stable
India	Pulmonary Arterial Hypertension	-0.0927140089710066	-0.0407506581136752	-0.052154348133715	-0.055405292721511	0.31	145118724.049353	Highly stable
Indonesia	Pulmonary Arterial Hypertension	-0.505278256750819	-0.536691250216359	-0.533472224120535	-0.494116068440409	0.22	28195873.6965133	Highly stable
Iran (Islamic Republic of)	Pulmonary Arterial Hypertension	-1.99409355368866	-1.97506192220407	-1.97515875026503	-2.05110300290717	0.18	9214275.59300827	Highly stable
Iraq	Pulmonary Arterial Hypertension	-1.1338577305157	-1.19706223577888	-1.19681687297522	-1.20393985367199	0.18	2634696.98252249	Highly stable
Ireland	Pulmonary Arterial Hypertension	-1.23857361784205	-1.27377905376715	-1.27832467900026	-1.46688737132497	1.13	1016019.72274016	Highly stable
Israel	Pulmonary Arterial Hypertension	-1.51781297424327	-1.54112569722406	-1.53432887395204	-1.45871588818822	0.67	1586412.65881466	Highly stable
Italy	Pulmonary Arterial Hypertension	-2.94991211611478	-3.04971574667936	-3.05159978339923	-3.28376110667711	0.95	18027586.5664209	Highly stable
Jamaica	Pulmonary Arterial Hypertension	-3.51651388406947	-3.72741345729624	-3.72495829149847	-3.33088817338276	0.99	391233.108271886	Highly stable
Japan	Pulmonary Arterial Hypertension	0.661103765561677	0.656614317928583	0.667817805024518	0.662630821349342	0.25	44306818.4875705	Highly stable
Jordan	Pulmonary Arterial Hypertension	0.906857837318809	1.06439613370537	1.06113708733999	0.697469246598748	0.74	812747.199640045	Highly stable
Kazakhstan	Pulmonary Arterial Hypertension	0.363499700769387	0.307896753048276	0.31665227044575	0.500045643773595	0.36	2218137.66797547	Highly stable
Kenya	Pulmonary Arterial Hypertension	-0.173947712014177	-0.148839785836119	-0.151541836421143	-0.180679771791548	0.13	2589471.94728255	Highly stable
Kiribati	Pulmonary Arterial Hypertension	-0.698297244988422	-0.714098872042857	-0.712232186210215	-0.703869775304078	0.06	8189.76086735235	Highly stable
Kuwait	Pulmonary Arterial Hypertension	3.76642003960319	4.02587088265414	3.99528111936451	3.53745466747579	2.6	285128.542401959	Highly stable
Kyrgyzstan	Pulmonary Arterial Hypertension	-1.36654821868492	-1.37520315224361	-1.36646052850188	-1.33692808836496	0.8	566768.896994097	Highly stable
Lao People's Democratic Republic	Pulmonary Arterial Hypertension	-1.55579854137652	-1.59104915992373	-1.58787320943503	-1.67334657978554	0.18	522358.846605044	Highly stable
Latvia	Pulmonary Arterial Hypertension	5.67594504889573	5.90862381815829	5.80997020016272	2.93543373070393	3.77	525381.950945549	Sensitive
Lebanon	Pulmonary Arterial Hypertension	-2.90207144430392	-2.98511478810484	-2.98143852863396	-2.77578334769252	0.33	734947.890865339	Highly stable
Lesotho	Pulmonary Arterial Hypertension	0.293991920679138	0.40379424767043	0.390965423597889	0.330280218629153	0.37	128105.189938086	Highly stable
Liberia	Pulmonary Arterial Hypertension	-1.00806453940606	-1.03943002152052	-1.03490247630379	-1.07903212774637	0.32	215858.763012851	Highly stable
Libya	Pulmonary Arterial Hypertension	2.1535031303906	2.33246051676428	2.3190281747328	1.97880871617648	0.7	551088.346111141	Highly stable
Lithuania	Pulmonary Arterial Hypertension	4.23390102598615	4.53240304077942	4.45097963740893	2.92017016748358	3.13	759041.286097185	Stable
Luxembourg	Pulmonary Arterial Hypertension	-0.676415188718382	-0.706869851449676	-0.696367370864282	-0.771203271335308	1.45	133007.796603444	Highly stable
Madagascar	Pulmonary Arterial Hypertension	-0.84957890759747	-0.834698294290948	-0.835500237335585	-0.863733504981123	0.08	1182419.13387066	Highly stable
Malawi	Pulmonary Arterial Hypertension	-0.764893705566616	-0.798846632187067	-0.799889554523892	-0.941837376134846	0.31	822622.105961498	Highly stable
Malaysia	Pulmonary Arterial Hypertension	-0.472869924901698	-0.467371797698668	-0.446837500289643	-0.458363029599618	0.28	3520949.73090433	Highly stable
Maldives	Pulmonary Arterial Hypertension	-3.50105917690574	-3.58596529168702	-3.57363130795942	-3.40509333907652	0.4	35734.5430555292	Highly stable
Mali	Pulmonary Arterial Hypertension	-0.586570396795183	-0.555796414768928	-0.558940489552329	-0.602350332709478	0.15	990151.093648992	Highly stable
Malta	Pulmonary Arterial Hypertension	-0.754082961437463	-0.85699226426893	-0.822714346008491	-0.72956196264562	1.41	130586.504753594	Highly stable
Marshall Islands	Pulmonary Arterial Hypertension	-1.4685151574361	-1.47882568233708	-1.47501537685868	-1.47978943981087	0.07	3859.46552816052	Highly stable
Mauritania	Pulmonary Arterial Hypertension	-1.16732358356612	-1.1861529664054	-1.18342762501062	-1.20100387478806	0.1	254626.513476364	Highly stable
Mauritius	Pulmonary Arterial Hypertension	3.24732302773296	3.34397480059827	3.32896767229505	3.20487886297016	0.99	244919.349680023	Highly stable
Mexico	Pulmonary Arterial Hypertension	-1.60101577291278	-1.65443198693777	-1.64158794046061	-1.27472641775039	0.87	15495019.4156772	Highly stable
Micronesia (Federated States of)	Pulmonary Arterial Hypertension	-1.35929323210814	-1.3646352774528	-1.36383365727015	-1.36345638202978	0.26	8789.57649744797	Highly stable
Monaco	Pulmonary Arterial Hypertension	-0.495546178563289	-0.484211002377277	-0.48468829590822	-0.549847027770145	0.33	12491.9989657381	Highly stable
Mongolia	Pulmonary Arterial Hypertension	-0.449158467782385	-0.491334912855967	-0.483491769161026	-0.528280894447986	0.39	248534.09363513	Highly stable
Montenegro	Pulmonary Arterial Hypertension	-0.61282360066125	-0.640474662406831	-0.647247169615983	-0.549555411544711	0.32	133189.380965924	Highly stable
Morocco	Pulmonary Arterial Hypertension	2.78481157922328	2.96059851489416	2.94691902536259	2.62403057573553	0.68	4223558.69676715	Highly stable
Mozambique	Pulmonary Arterial Hypertension	0.126251812163014	0.190682893754013	0.185485299875698	0.386302380639214	0.35	1210156.31443999	Highly stable
Myanmar	Pulmonary Arterial Hypertension	-1.34196989234551	-1.40562921518961	-1.40100435960335	-1.33252804374833	0.27	5878693.15255852	Highly stable
Namibia	Pulmonary Arterial Hypertension	-0.695072341014846	-0.698816620175236	-0.700625301996427	-0.673770167842336	0.18	155926.161728561	Highly stable
Nauru	Pulmonary Arterial Hypertension	0.501065240775356	0.518486989923583	0.518824874639789	0.581053301284573	0.97	635.476046291264	Highly stable
Nepal	Pulmonary Arterial Hypertension	-0.311730885488637	-0.305434826314532	-0.307866150590752	-0.309284058205495	0.47	2848281.43192863	Highly stable
Netherlands	Pulmonary Arterial Hypertension	-0.718852678130355	-0.788399536307549	-0.779741615653573	-0.677339031999658	1.71	4593487.4810095	Highly stable
New Zealand	Pulmonary Arterial Hypertension	-1.11743724831914	-1.16357809320964	-1.1542899910014	-1.16818157609058	1.57	1105228.04489566	Highly stable
Nicaragua	Pulmonary Arterial Hypertension	-2.91976569742897	-3.02651545691708	-3.00766250927224	-2.95541590213146	0.61	578923.30319049	Highly stable
Niger	Pulmonary Arterial Hypertension	-0.531259233927595	-0.522745855317264	-0.525550338702086	-0.536250338135114	0.11	929993.499005029	Highly stable
Nigeria	Pulmonary Arterial Hypertension	-2.32306499689913	-2.41374014238999	-2.4066833804271	-2.27567976805657	0.35	9882672.03630567	Highly stable
Niue	Pulmonary Arterial Hypertension	-1.66404808695512	-1.69216751946859	-1.68989642298011	-1.63159906772642	0.1	281.523918817094	Highly stable
North Macedonia	Pulmonary Arterial Hypertension	-0.905456296157092	-0.985726848152135	-0.981936732307675	-1.02948735375932	0.42	443881.856949378	Highly stable
Northern Mariana Islands	Pulmonary Arterial Hypertension	-0.476148033801982	-0.46373810887117	-0.448455146358184	-0.489567916604683	0.19	6143.05641687765	Highly stable
Norway	Pulmonary Arterial Hypertension	-2.74634310153217	-2.95446401284288	-2.9181126708863	-2.91434648571769	2.58	1281994.70267494	Highly stable
Oman	Pulmonary Arterial Hypertension	1.5389570833902	1.74219703582619	1.73378922675593	1.27218024368652	1.86	197101.86860086	Highly stable
Pakistan	Pulmonary Arterial Hypertension	-0.326822091828105	-0.380585438472836	-0.378181004464595	-0.506757619696541	0.51	13440314.2907365	Highly stable
Palau	Pulmonary Arterial Hypertension	-1.20040594163382	-1.18497903661496	-1.18400650695273	-1.16150291855316	0.15	2758.54033954622	Highly stable
Palestine	Pulmonary Arterial Hypertension	-1.31331972078516	-1.32938891591584	-1.31884166228022	-1.19234593307557	0.17	280427.508997568	Highly stable
Panama	Pulmonary Arterial Hypertension	-4.45336563323969	-4.68442053337678	-4.66988226962399	-4.49969971944135	1.28	547675.869402661	Highly stable
Papua New Guinea	Pulmonary Arterial Hypertension	-0.640014548484635	-0.650326889328134	-0.652319785805267	-0.695912160747381	0.14	522886.18655116	Highly stable
Paraguay	Pulmonary Arterial Hypertension	0.0518778891550609	0.0989681534682374	0.0973312826173967	0.100769117292643	0.19	712045.89732737	Highly stable
Peru	Pulmonary Arterial Hypertension	-1.66337912263829	-1.66944430102577	-1.67706917671775	-1.64578185147182	0.33	4071094.26019919	Highly stable
Philippines	Pulmonary Arterial Hypertension	-0.773759025394827	-0.753815628544852	-0.749135971831849	-0.567691598066933	0.43	9662212.18480733	Highly stable
Poland	Pulmonary Arterial Hypertension	-0.981912036566013	-1.06886350830024	-1.05632033856315	-0.831821512337461	0.86	9805835.90805175	Highly stable
Portugal	Pulmonary Arterial Hypertension	0.11674083794746	0.117058280326932	0.126744102951903	0.21201237587154	1.39	3127258.41883206	Highly stable
Puerto Rico	Pulmonary Arterial Hypertension	-6.18251499563278	-6.40069509894729	-6.37717075518989	-6.21054706717509	0.75	941575.941220314	Highly stable
Qatar	Pulmonary Arterial Hypertension	0.323932490024048	0.501740591901312	0.475092129260979	0.347728156234228	0.95	79007.2284527326	Highly stable
Republic of Korea	Pulmonary Arterial Hypertension	-1.83507289344234	-1.83817875623883	-1.83179098009709	-1.8440479564356	0.13	12558325.9903203	Highly stable
Republic of Moldova	Pulmonary Arterial Hypertension	1.75508869287622	1.92200229773138	1.90237877084736	1.20092271825987	1.16	808228.588029646	Highly stable
Romania	Pulmonary Arterial Hypertension	-0.370916907441565	-0.487598049975391	-0.480775140037459	-0.264812935481151	0.68	5002110.39595616	Highly stable
Russian Federation	Pulmonary Arterial Hypertension	-3.87595616989657	-4.03740412330079	-4.01970704999856	-4.1874201976268	0.75	33059649.9916949	Highly stable
Rwanda	Pulmonary Arterial Hypertension	-2.44127473197645	-2.57329339326616	-2.56850042330098	-2.46340452948675	0.42	728634.087684828	Highly stable
Saint Kitts and Nevis	Pulmonary Arterial Hypertension	-3.14240933362711	-3.28009231352576	-3.30740291964626	-3.43312955413675	1.36	8945.75838173635	Highly stable
Saint Lucia	Pulmonary Arterial Hypertension	-5.09211344506981	-5.40801612950143	-5.38317254816811	-4.89692498176984	1.24	30172.6102890996	Highly stable
Saint Vincent and the Grenadines	Pulmonary Arterial Hypertension	-2.26752432901958	-2.66541362893745	-2.66738115702224	-2.11558574147157	1.98	18569.2753432787	Highly stable
Samoa	Pulmonary Arterial Hypertension	-1.090005582767	-1.09773472739015	-1.09716212700416	-1.08131705935277	0.15	17019.3803754477	Highly stable
San Marino	Pulmonary Arterial Hypertension	-0.977303375955929	-0.810391940528088	-0.799520211105986	-1.00918056754961	0.57	9198.26619166641	Highly stable
Sao Tome and Principe	Pulmonary Arterial Hypertension	-0.153047834191133	-0.129876943382212	-0.133309317675279	-0.195620435302668	0.23	12315.4440791046	Highly stable
Saudi Arabia	Pulmonary Arterial Hypertension	-0.969709665876084	-0.903886266672838	-0.904259356411907	-1.16456413974608	0.83	1786587.65487017	Highly stable
Senegal	Pulmonary Arterial Hypertension	-0.935585329949884	-0.941042277276627	-0.940333383939174	-0.965771305112639	0.16	896098.319629983	Highly stable
Serbia	Pulmonary Arterial Hypertension	-1.36845821006361	-1.43018157352516	-1.43223241847782	-1.34420004302954	0.29	2245459.89329433	Highly stable
Seychelles	Pulmonary Arterial Hypertension	-1.03233273221468	-0.965806414486936	-0.947637168381032	-0.891958920428659	0.36	14273.7551437203	Highly stable
Sierra Leone	Pulmonary Arterial Hypertension	-1.00598821160018	-1.01778306459333	-1.01725459761904	-1.01455209832838	0.28	418437.272472971	Highly stable
Singapore	Pulmonary Arterial Hypertension	-2.2281757697706	-2.17725300258641	-2.15446439809134	-1.43860689087733	1.01	1119308.21591356	Highly stable
Slovakia	Pulmonary Arterial Hypertension	-1.24932577213704	-1.2302424073107	-1.22816700253697	-0.973487378630922	0.49	1287023.79463192	Highly stable
Slovenia	Pulmonary Arterial Hypertension	0.0474171426134706	0.0385494233861028	0.0373727055668294	0.115488343331327	0.46	580837.654098752	Highly stable
Solomon Islands	Pulmonary Arterial Hypertension	-0.671567997703515	-0.667348512977384	-0.668062288883109	-0.692848523932044	0.21	36040.3712909836	Highly stable
Somalia	Pulmonary Arterial Hypertension	-0.768708076621627	-0.756862666638891	-0.761333545945075	-0.758296549445303	0.21	644642.826563239	Highly stable
South Africa	Pulmonary Arterial Hypertension	0.308879974475818	0.3315270508224	0.329317842180821	0.348095969550832	0.55	5593360.00876255	Highly stable
South Sudan	Pulmonary Arterial Hypertension	-1.47847476900481	-1.52627359678765	-1.52446433631216	-1.50203331464521	0.44	397819.153359478	Highly stable
Spain	Pulmonary Arterial Hypertension	-0.657963096763359	-0.701476987024063	-0.694467150397293	-0.830911869443751	1.36	12135906.8968922	Highly stable
Sri Lanka	Pulmonary Arterial Hypertension	1.40374440324955	1.63190610305175	1.63406265162533	1.21452241685718	0.94	3574710.16808869	Highly stable
Sudan	Pulmonary Arterial Hypertension	1.3614964000296	1.46674209202395	1.46179787679173	1.1821674673957	0.61	2111222.50206378	Highly stable
Suriname	Pulmonary Arterial Hypertension	-2.60574847052594	-2.69075096117184	-2.69682918625014	-2.53903213545094	0.61	78222.9080474081	Highly stable
Sweden	Pulmonary Arterial Hypertension	-0.162581239171888	-0.225946674589006	-0.216982512333708	-0.152564409302292	0.91	2704987.31635009	Highly stable
Switzerland	Pulmonary Arterial Hypertension	-1.88790689494373	-1.92631444722213	-1.92480538793985	-1.93921284946328	0.78	2264802.40581975	Highly stable
Syrian Arab Republic	Pulmonary Arterial Hypertension	-1.34254766031594	-1.39744459352092	-1.38963574875444	-1.30877641282802	0.24	1594062.22288163	Highly stable
Taiwan (Province of China)	Pulmonary Arterial Hypertension	5.03559946259891	5.72272354558367	5.6972785326288	5.13174455672092	2.75	5706414.09394453	Highly stable
Tajikistan	Pulmonary Arterial Hypertension	-1.63672826799833	-1.70878257504522	-1.68459515582525	-1.553597457608	0.88	659533.807246429	Highly stable
Thailand	Pulmonary Arterial Hypertension	-0.826656675091242	-0.856367835199468	-0.855337855631822	-0.92628785551846	0.25	14239695.2099282	Highly stable
Timor-Leste	Pulmonary Arterial Hypertension	-0.623508743964296	-0.605264622507773	-0.607096624536352	-0.585741686148711	0.2	107553.448933322	Highly stable
Togo	Pulmonary Arterial Hypertension	-0.685479429313174	-0.693320072349701	-0.69191024261408	-0.657344021045958	0.25	407723.164206181	Highly stable
Tokelau	Pulmonary Arterial Hypertension	-1.43196545846339	-1.48538375378522	-1.47549105022964	-1.49456532078491	0.3	192.934290851667	Highly stable
Tonga	Pulmonary Arterial Hypertension	-1.0793638591944	-1.06041686928117	-1.06233812989434	-1.09759809919492	0.14	9635.3550537137	Highly stable
Trinidad and Tobago	Pulmonary Arterial Hypertension	-4.05577249711532	-4.2942495844902	-4.28087285437847	-3.85185595031106	1.12	258286.328551015	Highly stable
Tunisia	Pulmonary Arterial Hypertension	2.40246737257503	2.53352590597626	2.52908549256832	2.19410806317759	0.65	1696467.16120793	Highly stable
Turkey	Pulmonary Arterial Hypertension	-1.87928197088799	-1.84634733072612	-1.84881942842029	-1.87714222893328	0.34	11806357.4232204	Highly stable
Turkmenistan	Pulmonary Arterial Hypertension	0.381013269721775	0.302683087030808	0.309530266069591	0.396835952557928	0.45	472158.753521218	Highly stable
Tuvalu	Pulmonary Arterial Hypertension	-1.61381557127452	-1.61576319945481	-1.61593769923928	-1.60377010307049	0.06	1319.30038714013	Highly stable
Uganda	Pulmonary Arterial Hypertension	-2.26582416708003	-2.33339591675051	-2.32550358701638	-2.25015176731983	0.19	1592253.5379041	Highly stable
Ukraine	Pulmonary Arterial Hypertension	-0.242127249673052	-0.252498911981636	-0.243640487073349	-0.230188037176193	0.42	10615532.5009994	Highly stable
United Arab Emirates	Pulmonary Arterial Hypertension	1.18361378539169	1.74964609275989	1.74147875129307	1.38181370737454	1.83	339046.739005148	Highly stable
United Kingdom	Pulmonary Arterial Hypertension	-0.565086171369378	-0.54673303009668	-0.544063251785332	-0.562353217300737	0.17	16446303.1140312	Highly stable
United Republic of Tanzania	Pulmonary Arterial Hypertension	-1.65976062071052	-1.6972594175089	-1.69414172004065	-1.69330661961078	0.11	2815477.95066187	Highly stable
United States Virgin Islands	Pulmonary Arterial Hypertension	-3.72605776581152	-3.81742992671125	-3.805739616406	-3.50299261626346	0.79	25217.7918372486	Highly stable
United States of America	Pulmonary Arterial Hypertension	-0.0512605627747131	-0.0629322786623643	-0.0611121699983563	-0.0311080640826411	0.22	78542181.5786077	Highly stable
Uruguay	Pulmonary Arterial Hypertension	-0.844145142717745	-0.892475528725056	-0.877502740588165	-0.880228880704714	0.3	711383.61913059	Highly stable
Uzbekistan	Pulmonary Arterial Hypertension	0.504162719443335	0.611840002062758	0.617760185718597	0.588694169192672	0.62	3060837.91754494	Highly stable
Vanuatu	Pulmonary Arterial Hypertension	-1.22152327218762	-1.26376477752005	-1.25978363164767	-1.33047806142799	0.22	19304.8620292308	Highly stable
Venezuela (Bolivarian Republic of)	Pulmonary Arterial Hypertension	-3.72925073275213	-3.98236039124036	-3.96951337245026	-3.68643868616028	1.07	3812440.08068193	Highly stable
Viet Nam	Pulmonary Arterial Hypertension	-0.605751839287572	-0.618264487423814	-0.617827369761359	-0.637730963024807	0.15	12137465.9859918	Highly stable
Yemen	Pulmonary Arterial Hypertension	1.80682910800736	1.91747535262052	1.91013669732674	1.60319357858609	0.64	1563010.68857754	Highly stable
Zambia	Pulmonary Arterial Hypertension	0.473526074492803	0.522739028543828	0.516330233167772	0.499177499318804	0.37	719975.633505329	Highly stable
Zimbabwe	Pulmonary Arterial Hypertension	0.181792276569293	0.226674573777808	0.214894961975221	0.176820942253442	0.47	773792.773518243	Highly stable
